# Supplementary material for: The distribution of beneficial mutational effects between two sister yeast species poorly explains natural outcomes of vineyard adaptation
Source: Genetics. 2024 Oct 7;228(4):iyae160. doi: 10.1093/genetics/iyae160 (PMC11631397; doi:10.1093/genetics/iyae160)
Supplement: iyae160_Supplementary_Data [file iyae160_supplementary_data.zip]

Archive with 2 entries (2 files):
- Supplemental_Figures_GENETICS-2024-307376.docx
- Supplemental_Tables_GENETICS-2024-307376.xlsx
