# Supplementary material for: The distribution of beneficial mutational effects between two sister yeast species poorly explains natural outcomes of vineyard adaptation
Source: Genetics. 2024 Oct 7;228(4):iyae160. doi: 10.1093/genetics/iyae160 (PMC11631397; doi:10.1093/genetics/iyae160)
Supplement: iyae160_Supplementary_Data [file iyae160_supplementary_data.zip › Supplemental_Tables_GENETICS-2024-307376.xlsx]

## Sheet: Table S1
Table S1. Yeast strains used in this study
Species	Strain	Source	Genotype	Reference
S. cerevisiae	YJF3270	PYR4e.1c, Oak tree, Greece, 2011	Wild type diploid	Robinson et al. 2016
	YJF3731	YJF3270 derivative	MATa, HO::natMX4	This Study
	YJF3736	YJF3270 derivative	MATα, HO::natMX4	This Study
	YJF4573	YJF3270 derivative	MATa/MATα, HO::natMX4/HO::natMX4	This Study
	YJF3272	FGXd.1b, Fig tree, Greece, 2011	Wild type diploid	Robinson et al. 2016
	YJF3732	YJF3272 derivative	MATa, HO::natMX4	This Study
	YJF3733	YJF3272 derivative	MATα, HO::natMX4	This Study
	YJF4574	YJF3272 derivative	MATa/MATα, HO::natMX4/HO::natMX4	This Study
	YJF5538	S288c, David Botstein	MATa/MATα, ura3Δ/ura3-52, ho/ho, GAL2/GAL2	Mortimer and Johnston 1986
	YJF5539	YPS163, Oak exudate, PA, USA, 1999	Wild type diploid	Sniegowski et al. 2002
	YJF5220	YJF4441 x YJF3733 (PMA1 backcross)	PMA1/PMA1Ser368Phe	This study
	YJF5221	YJF4404 x YJF3736 (PMA1 backcross )	PMA1/PMA1Leu513Ser	This study
	YJF5222	YJF4408 x YJF3736 (PMA1 backcross)	PMA1/PMA1Ala506Val	This study
	YJF5223	YJF4418 x YJF3736 (PMA1 backcross)	PMA1/PMA1Asp534Asn	This study
	YJF5224	YJF4415 x YJF3736 (PMA1 backcross)	PMA1/PMA1Pro612Ser	This study
	YJF5336	YJF3732 derivative	MATa, HO::natMX4, REG1::hphMX4	This study
S. paradoxus	YJF3269	MB4a.1b, Oak tree, France, 2011	Wild type diploid	Robinson et al. 2016
	YJF3734	YJF3269 derivative	MATa, HO::natMX4	This Study
	YJF3735	YJF3269 derivative	MATα, HO::natMX4	This Study
	YJF4575	YJF3269 derivative	MATa/MATα, HO::natMX4/HO::natMX4	This Study
	YJF3271	Oak tree (designation MB7), France, 2011	Wild type diploid	Robinson et al. 2016
	YJF3815	YJF3271 derivative	MATa, HO::natMX4	This Study
	YJF3816	YJF3271 derivative	MATα, HO::natMX4	This Study
	YJF4576	YJF3271 derivative	MATa/MATα, HO::natMX4/HO::natMX4	This Study
	YJF5225	YJF4461 x YJF3735 (PMA1 backcross)	PMA1/PMA1Pro613Ser	This Study
	YJF5226	YJF4471 x YJF3735 (PMA1 backcross)	PMA1/PMA1Ala507Val	This Study
	YJF5227	YJF4505 x YJF3816 (PMA1 backcross)	PMA1/PMA1Leu514Ser	This Study
	YJF5228	YJF4507 x YJF3816 (PMA1 backcross)	PMA1/PMA1Asp535Asn	This Study
	YJF5229	YJF4489 x YJF3816 (PMA1 backcross)	PMA1/PMA1Ser369Phe	This Study
	YJF5535	YJF3734 derivative	MATa, HO::natMX4, REG1::hphMX4	This Study
	YJF5537	YJF3734 derivative	MATa, HO::natMX4, REG1::hphMX4, unknown suppressor mutation	This Study

## Sheet: Table S2
Table S2. Primers and plasmids used in this study
	Label	Species Targeted	Function	Sequence	Reference
Primers	JM7	S. cerevisiae	Amplify HO::natMX4 cassette from pAG25	CCTCATAAGCAGCAATCAATTCCATCTATACTTTAAAGCATAGGCCACTAGTGGATCTG	Goldstein and McCusker 1999
	JM8	S. cerevisiae	Amplify HO::natMX4 cassette from pAG25	CTTTTATTACATACAACTTTTTAAACTAATATACACATTTCAGCTGAAGCTTCGTACGC	Goldstein and McCusker 1999
	JM7par	S. paradoxus	Amplify HO::natMX4 cassette from pAG25	CCCTTATAAGCAGCAATCAATTTCATCTAACTTCAACGCATAGGCCACTAGTGGATCTG	This study
	JM8par	S. paradoxus	Amplify HO::natMX4 cassette from pAG25	TTTATCACATACAACTTTTTTTTAACTAATGTACACATTTCAGCTGAAGCTTCGTACGC	This study
	JM7_REG1	S. cerevisiae	Amplify REG1::hphMX4 cassette from pAG32	TTGAAGATTATAAATCCTAAAGCAAGCATATTGACGAAGACTAGGCCACTAGTGGATCTG	This study
	JM8_REG1	S. cerevisiae	Amplify REG1::hphMX4 cassette from pAG32	CTAACTGCTGTCATTTCCATTTTCTTGTGGCTTGACGTCACCAGCTGAAGCTTCGTACGC	This study
	JM7_REG1_spar	S. paradoxus	Amplify REG1::hphMX4 cassette from pAG32	CCTAAAAAAAGGATATTAAGAAGACAAGATAAGGAAAAATCTAGGCCACTAGTGGATCTG	This study
	JM8_REG1_spar	S. paradoxus	Amplify REG1::hphMX4 cassette from pAG32	TCAACTGCTGTCATTTCCGTTTTCTTGTGGCTTTACGTCACCAGCTGAAGCTTCGTACGC	This study
	MAT Locus	Both	determine mating type	AGTCACATCAAGATCGTTTATGG	Huxley et al. 1990
	MATa	Both	determine mating type	ACTCCACTTCAAGTAAGAGTTTG	Huxley et al. 1990
	MATα	Both	determine mating type	GCACGGAATATGGGACTACTTCG	Huxley et al. 1990
Plasmids	pAG25	NA	amplify natMX4	reference	Goldstein and McCusker 1999
	pAG32	NA	amplify hphmx4	reference	Goldstein and McCusker 1999

## Sheet: Table S3
Table S3. Strains sequenced in this study
Strain	Species	Mutations	ANCorMUT	Ancestor	TypeofMUT	Karyotype(if aneuploid then <aneuploid chromosome> : <number of extra copies> comma delimited)	Likely causal variant(s)	AUC_copper_triplicate	AUC_sulfite_triplicate	delta_AUC_copper	delta_AUC_sulfite	SNPs_detected	Indels_detected	Total_variants_detected1	Structural_variants_detected(type:gene(s)affected)	Spontaneous_or_induced	Recovery_concentration (mM)	1536plateposition	384plateposition	384platenumber	mindex30_cost	mingly30_cost	cmdex30_cost	cmgly30_cost	YPD30_cost	YPG30_cost	Average_cost_dextrose	Average cost_glycerol	Average _cost_all
YJF3731	S. cerevisiae		Ancestor	NA	NA	Euploid	NA	0.0183785	2.62144	0	NA	NA	NA	NA	NA	NA	NA	NA	NA	NA	NA	NA	NA	NA	NA	NA	NA	NA	NA
YJF3732	S. cerevisiae		Ancestor	NA	NA	Euploid	NA	0.0216779	1.7985	0	NA	NA	NA	NA	NA	NA	NA	NA	NA	NA	NA	NA	NA	NA	NA	NA	NA	NA	NA
YJF3734	S. paradoxus		Ancestor	NA	NA	Euploid	NA	0.0176271	1.57742	0	NA	NA	NA	NA	NA	NA	NA	NA	NA	NA	NA	NA	NA	NA	NA	NA	NA	NA	NA
YJF3815	S. paradoxus		Ancestor	NA	NA	Euploid	NA	0.0163874	1.69987	0	NA	NA	NA	NA	NA	NA	NA	NA	NA	NA	NA	NA	NA	NA	NA	NA	NA	NA	NA
YJF4399	S. cerevisiae	REF=C:ALT=A:YAL069W:missense_variant:p.Thr85Lys:REF=C:ALT=A:YAL068W-A:missense_variant:p.Asn17Lys:reference|REF=T:ALT=C:YAR031W:synonymous_variant:p.Arg178Arg:alternative|REF=G:ALT=A:YAR031W:synonymous_variant:p.Lys183Lys:alternative|REF=CCCTGCCAT:ALT=C:YBL109W:frameshift_variant:p.Pro91fs:reference|REF=C:ALT=T:YCL076W:upstream_gene_variant::alternative|REF=A:ALT=G:YDR170C:upstream_gene_variant::…	Mutant	YJF3731	Copper	Euploid		0.0176055	NA	-0.000773008	NA	29	17	46	NA	induced	0.05	A7	A4	1	0.591711	0.791337	0.463001	0.62182	0.552577	0.837238	0.535763	0.750132	0.642947
YJF4400	S. cerevisiae	REF=T:ALT=A:YBL059C-A:upstream_gene_variant::alternative|REF=G:ALT=A:YBL047C:upstream_gene_variant::alternative|REF=T:ALT=A:YBL047C:upstream_gene_variant::alternative|REF=T:ALT=A:YBL047C:upstream_gene_variant::alternative|REF=C:ALT=G:YDR020C:missense_variant:p.Ser139Thr:alternative|REF=G:ALT=T:YDR026C:upstream_gene_variant::alternative|REF=G:ALT=C:YDR034C:missense_variant:p.Gln114Glu:alternative|…	Mutant	YJF3731	Copper	Euploid		0.0528897	NA	0.0345112	NA	38	3	41	NA	induced	0.1	A15	A8	1	0.526623	1.05512	0.434064	0.944244	0.733421	0.870728	0.564703	0.956696	0.760699
YJF4401	S. cerevisiae	REF=T:ALT=C:YAR031W:synonymous_variant:p.Arg178Arg:alternative|REF=G:ALT=A:YAR031W:synonymous_variant:p.Lys183Lys:alternative|REF=T:ALT=C:YAR031W:missense_variant:p.Phe262Leu:reference|REF=T:ALT=C:YBR236C:missense_variant:p.Lys154Glu:alternative|REF=G:ALT=A:YDR420W:synonymous_variant:p.Ser1126Ser:alternative|REF=A:ALT=C:YER050C:upstream_gene_variant::alternative|REF=C:ALT=T:YGR246C:missense_varia…	Mutant	YJF3731	Copper	Euploid		0.0797471	NA	0.0613686	NA	18	0	18	NA	induced	0.15	A21	A11	1	0.248519	0.13189	0.248036	0.172728	0.205961	0.276289	0.234172	0.193635	0.213904
YJF4402	S. cerevisiae	REF=C:ALT=A:YDR028C:stop_gained:p.Glu489*:alternative|REF=C:ALT=A:YGL008C:upstream_gene_variant::alternative|REF=CCCT:ALT=C:YGL008C:upstream_gene_variant::alternative|REF=CTTTTTT:ALT=CTTT,*:YGL008C:upstream_gene_variant::alternative2|REF=T:ALT=A:YGR271W:stop_gained:p.Leu1955*:alternative|REF=G:ALT=C:YJL119C:missense_variant:p.Thr60Arg:REF=G:ALT=C:YJL118W:missense_variant:p.Val27Leu:alternative|RE…	Mutant	YJF3731	Copper	Euploid	REG1:Glu489*	0.069101	NA	0.0507226	NA	8	16	24	NA	induced	0.2	C33	B17	1	0.584355	1.08744	0.52618	0.924103	0.427975	0.449936	0.512836	0.820492	0.666664
YJF4403	S. cerevisiae	REF=G:ALT=GAAGAAATGACTGAAGAAGAAATGACTGAA,GAAGAAATGACTGAA:YAL067C:upstream_gene_variant::alternative2|REF=A:ALT=G:YBR150C:upstream_gene_variant::alternative|REF=A:ALT=T:YDR028C:stop_gained:p.Leu449*:alternative|REF=A:ALT=G:YGR125W:synonymous_variant:p.Leu215Leu:alternative|REF=G:ALT=T:YIL082W-A:missense_variant:p.Val610Leu:alternative|REF=G:ALT=A:YJL020C:missense_variant:p.Ala706Val:alternative|RE…	Mutant	YJF3731	Copper	Euploid	REG1:Leu449*	0.0748723	NA	0.0564938	NA	7	4	11	NA	induced	0.1	G11	D6	1	0.355759	0.694267	0.350405	0.448124	0.236993	0.430723	0.314386	0.524371	0.419378
YJF4404	S. cerevisiae	REF=C:ALT=CTGGCTTGTTGTCGCACTGGTAACAGGTGGTAATGAAGAAGCAGTTTCCTGGCTTGTTGTCGCACTGGTAACAGGTGGTAATGATGAAGCAGTTTCT,CTGGCTTGTTGTCGCACTGGTAACAGGTGGTAATGATGAAGCAGTTTCT:YAL067C:upstream_gene_variant::alternative|REF=A:ALT=G:YGL224C:upstream_gene_variant::alternative|REF=A:ALT=G:YGL008C:missense_variant:p.Leu513Ser:alternative|REF=C:ALT=T:YKL181W:missense_variant:p.Ser62Phe:alternative	Mutant	YJF3731	Copper	CHRVIII:1	PMA1:Leu513Ser,CHRVIII:Aneuploid	0.136105	NA	0.117727	NA	3	1	4	NA	induced	0.4	G39	D20	1	0.960549	0.607484	0.820461	0.746873	0.829475	1.43	0.870162	0.928119	0.89914
YJF4405	S. cerevisiae	REF=T:ALT=C:YJR056C:upstream_gene_variant::alternative|REF=GCACCTC:ALT=G,GTTATGTGACACCTC:YKR102W:frameshift_variant:p.Thr412fs:REF=GCACCTC:ALT=G,GTTATGTGACACCTC:YKR102W:disruptive_inframe_deletion:p.Thr412_Ser413del:REF=GCACCTC:ALT=G,GTTATGTGACACCTC:YKR102W:intragenic_variant::alternative2|REF=C:ALT=T:YLR076C:missense_variant:p.Glu29Lys:REF=C:ALT=T:YLR075W:synonymous_variant:p.Phe199Phe:alternati…	Mutant	YJF3731	Copper	Euploid		0.106066	NA	0.0876872	NA	4	2	6	NA	induced	0.1	I11	E6	1	0.257203	0.210064	0.229631	0.183624	0.314069	0.201255	0.266968	0.198314	0.232641
YJF4406	S. cerevisiae	REF=A:ALT=C:YFR016C:missense_variant:p.Cys918Gly:alternative|REF=T:ALT=A:YGL104C:upstream_gene_variant::alternative|REF=C:ALT=T:YGL095C:missense_variant:p.Arg64Lys:alternative|REF=T:ALT=G:YGR032W:synonymous_variant:p.Val1552Val:alternative|REF=AG:ALT=A:YJL154C:frameshift_variant:p.Leu397fs:alternative|REF=C:ALT=T:YOL115W:synonymous_variant:p.Ile156Ile:alternative|REF=C:ALT=T:YOL115W:missense_vari…	Mutant	YJF3731	Copper	Euploid		0.0249674	NA	0.00658891	NA	7	1	8	NA	induced	0.15	K23	F12	1	0.811619	0.973411	0.693869	0.688354	0.678821	0.36593	0.728103	0.675899	0.702001
YJF4407	S. cerevisiae	REF=A:ALT=G:YIR019C:missense_variant:p.Ser303Pro:alternative	Mutant	YJF3731	Copper	Euploid		0.0198716	NA	0.00149316	NA	1	0	1	NA	induced	0.05	M1	G1	1	0.579877	0.685825	0.603555	0.506668	0.572671	0.787004	0.585368	0.659832	0.6226
YJF4408	S. cerevisiae	REF=C:ALT=T:YDR034C-A:upstream_gene_variant::alternative|REF=C:ALT=T:YDR034C-A:upstream_gene_variant::alternative|REF=G:ALT=A:YGL008C:missense_variant:p.Ala506Val:alternative|REF=C:ALT=CA:YHL048W:frameshift_variant:p.Leu103fs:alternative|REF=GTGT:ALT=GGT,*:YKR106W:downstream_gene_variant::alternative|REF=GT:ALT=G,*:YKR106W:downstream_gene_variant::alternative	Mutant	YJF3731	Copper	CHRVIII:1	PMA1:Ala506Val,CHRVIII:Aneuploid	0.183222	NA	0.164843	NA	3	3	6	NA	induced	0.2	M25	G13	1	0.448056	0.494908	0.415596	0.359254	0.445672	0.446495	0.436441	0.433552	0.434997
YJF4409	S. cerevisiae	REF=A:ALT=C:YBL109W:missense_variant:p.His98Pro:alternative|REF=A:ALT=AGAAGTGGTAGAAGTTGTAGGCGTAGTAGAAGTGCTAGAACTACTT:YJR151C:disruptive_inframe_insertion:p.Ser285_Thr286insSerSerSerSerThrSerThrThrProThrThrSerThrThrSer:alternative	Mutant	YJF3731	Copper	Euploid		0.0207668	NA	0.00238837	NA	1	1	2	NA	induced	0.05	O5	H3	1	0.469509	0.688548	0.432701	0.301734	0.438243	0.743293	0.446817	0.577858	0.512338
YJF4410	S. cerevisiae	REF=A:ALT=G:YAL069W:synonymous_variant:p.Ala64Ala:alternative|REF=C:ALT=T:YAL069W:missense_variant:p.Thr66Ile:alternative|REF=T:ALT=C:YAR031W:missense_variant:p.Phe262Leu:reference|REF=A:ALT=C:YAR050W:upstream_gene_variant::alternative|REF=C:ALT=T:YDR260C:upstream_gene_variant::alternative|REF=A:ALT=T:YER188C-A:missense_variant:p.Tyr25Asn:alternative|REF=A:ALT=G:YER188C-A:synonymous_variant:p.Leu…	Mutant	YJF3731	Copper	Euploid		0.0246218	NA	0.0062433	NA	11	1	12	NA	induced	0.1	O9	H5	1	0.526098	0.630191	0.416738	0.413154	0.437793	0.737935	0.46021	0.59376	0.526985
YJF4411	S. cerevisiae	REF=C:ALT=T:YBL058W:missense_variant:p.Ser39Phe:alternative|REF=A:ALT=G:YBR129C:missense_variant:p.Leu173Ser:alternative|REF=A:ALT=G:YBR150C:synonymous_variant:p.Asp997Asp:alternative|REF=C:ALT=T:YDR028C:stop_gained:p.Trp202*:alternative|REF=T:ALT=G:YIR019C:missense_variant:p.Thr301Pro:alternative|REF=C:ALT=A:YIR043C:missense_variant:p.Gln19His:alternative|REF=A:ALT=C:YLR460C:upstream_gene_varian…	Mutant	YJF3731	Copper	Euploid	REG1:Trp202*	0.0743537	NA	0.0559752	NA	9	0	9	NA	induced	0.1	O11	H6	1	0.410946	0.811176	0.377102	0.47165	0.256627	0.31714	0.348225	0.533322	0.440774
YJF4412	S. cerevisiae	REF=G:ALT=A:YGL008C:missense_variant:p.Pro747Leu:alternative|REF=C:ALT=T:YKR024C:upstream_gene_variant::alternative|REF=A:ALT=T:YMR001C:upstream_gene_variant::alternative	Mutant	YJF3731	Copper	Euploid	PMA1:Pro747Leu	0.0856963	NA	0.0673179	NA	3	0	3	NA	induced	0.1	Q11	I6	1	0.22602	0.243353	0.135757	0.229451	0.149009	0.121977	0.170262	0.19826	0.184261
YJF4413	S. cerevisiae	REF=A:ALT=T:YAL063C:synonymous_variant:p.Thr292Thr:alternative|REF=C:ALT=CAGGAATTCTTCTAGGCATA:YAR030C:upstream_gene_variant::alternative|REF=C:ALT=A:YDR028C:stop_gained:p.Glu555*:alternative|REF=G:ALT=T:YDR541C:upstream_gene_variant::reference|REF=C:ALT=G,T:YHL050C:upstream_gene_variant::alternative|REF=C:ALT=A:YHL050C:upstream_gene_variant::reference|REF=G:ALT=A:YHL050C:upstream_gene_variant::re…	Mutant	YJF3731	Copper	Euploid	REG1:Glu555*	0.0716149	NA	0.0532364	NA	5	2	7	NA	spontaneous	0.05	Q43	I22	1	0.377086	0.466521	0.325331	0.443072	0.281779	0.463619	0.328065	0.457737	0.392901
YJF4414	S. cerevisiae	REF=C:ALT=T:YBR246W:synonymous_variant:p.Gly357Gly:alternative|REF=T:ALT=A:YDR028C:stop_gained:p.Lys462*:alternative|REF=A:ALT=G:YDR422C:synonymous_variant:p.Ile415Ile:alternative|REF=T:ALT=C:YDR510W:missense_variant:p.Leu63Ser:alternative|REF=C:ALT=T:YFR015C:missense_variant:p.Ala2Thr:alternative|REF=T:ALT=C:YIL130W:synonymous_variant:p.Phe790Phe:alternative|REF=T:ALT=A:YIL129C:missense_variant:…	Mutant	YJF3731	Copper	Euploid	REG1:Lys462*	0.0711757	NA	0.0527972	NA	10	2	12	NA	induced	0.15	S17	J9	1	0.518172	0.801145	0.463117	0.683128	0.231118	0.334899	0.404136	0.606391	0.505263
YJF4415	S. cerevisiae	REF=A:ALT=AT:YBL100W-C:frameshift_variant:p.Ser9fs:alternative|REF=T:ALT=A:YER114C:missense_variant:p.Gln936Leu:alternative|REF=AGTAGGGTAAGTTTGAGAGTGGTATACTGTAGTAGCATCCGTGTGCGTATGCCATATCAGTATACAAGTGAGGGTGAGTATGGCATGTGGTGGTGGGATTGGAGTGGTAGGGTAAGCACGTGTGTATTATTTACGATCATTTGTTAACGTTTCAATATGGTG:ALT=A:YER188C-A:upstream_gene_variant::alternative|REF=G:ALT=A,*:YER188C-A:upstream_gene_variant::alternativ…	Mutant	YJF3731	Copper	Euploid	PMA1:Pro612Ser	0.176697	NA	0.158318	NA	5	5	10	NA	induced	0.15	S19	J10	1	0.446204	0.834526	0.50171	0.546502	0.828175	1.20564	0.59203	0.862222	0.727126
YJF4416	S. cerevisiae	REF=G:ALT=GAAAC:YFR026C:frameshift_variant:p.Gln119fs:alternative|REF=T:ALT=TGGAA:YFR026C:frameshift_variant:p.Ser114fs:alternative|REF=T:ALT=TTG:YFR026C:frameshift_variant:p.Arg113fs:alternative|REF=G:ALT=A:YGL008C:missense_variant:p.Pro612Ser:alternative|REF=A:ALT=T:YIR042C:upstream_gene_variant::alternative|REF=G:ALT=A:YIR042C:upstream_gene_variant::alternative|REF=G:ALT=A:YIR042C:upstream_gen…	Mutant	YJF3731	Copper	Euploid	PMA1:Pro612Ser	0.181362	NA	0.162984	NA	6	3	9	NA	induced	0.2	S31	J16	1	0.474991	0.867907	0.482414	0.546502	0.799285	0.971207	0.585563	0.795205	0.690384
YJF4417	S. cerevisiae	REF=C:ALT=T:YCL076W:upstream_gene_variant::alternative|REF=G:ALT=T:YDR541C:upstream_gene_variant::reference|REF=T:ALT=A:YEL073C:upstream_gene_variant::alternative|REF=C:ALT=T:YGR240C:upstream_gene_variant::alternative|REF=A:ALT=T:YHL003C:upstream_gene_variant::alternative|REF=G:ALT=T:YJR160C:missense_variant:p.Thr581Asn:reference|REF=G:ALT=A:YKL014C:missense_variant:p.His271Tyr:alternative|REF=A:…	Mutant	YJF3731	Copper	CHRVIII:2	CHRVIII:Aneuploid	0.0632276	NA	0.0448492	NA	8	0	8	NA	induced	0.15	U19	K10	1	0.562004	0.486639	0.58683	0.420736	0.494618	0.35898	0.547817	0.422118	0.484968
YJF4418	S. cerevisiae	REF=C:ALT=T:YGL008C:missense_variant:p.Asp534Asn:alternative|REF=G:ALT=GA:YPL257W:upstream_gene_variant::alternative	Mutant	YJF3731	Copper	Euploid	PMA1:Asp534Asn	0.100472	NA	0.0820935	NA	1	1	2	NA	induced	0.2	U31	K16	1	0.261397	0.713737	0.37421	0.594833	0.764409	1.01711	0.466672	0.775227	0.62095
YJF4419	S. cerevisiae	REF=A:ALT=C:YBL109W:missense_variant:p.His98Pro:alternative|REF=T:ALT=TAA:YGL008C:frameshift_variant:p.Met876fs:alternative|REF=TTC:ALT=T:YGL008C:frameshift_variant:p.Glu875fs:alternative|REF=G:ALT=A:YGL008C:synonymous_variant:p.Tyr874Tyr:alternative|REF=G:ALT=A:YGL008C:synonymous_variant:p.Phe872Phe:alternative|REF=A:ALT=T:YGL008C:synonymous_variant:p.Gly871Gly:alternative|REF=A:ALT=T:YGL008C:sy…	Mutant	YJF3731	Copper	Euploid	PMA1:Met876fs	0.0304059	NA	0.0120275	NA	15	3	18	NA	induced	0.3	W35	L18	1	1.14832	1.19167	0.898996	0.99407	0.983195	1.23384	1.01017	1.13986	1.07501
YJF4420	S. cerevisiae	REF=T:ALT=C:YAR031W:missense_variant:p.Phe262Leu:reference|REF=A:ALT=C:YAR050W:upstream_gene_variant::alternative|REF=C:ALT=T:YAR050W:synonymous_variant:p.Thr1018Thr:alternative|REF=T:ALT=C:YGL056C:upstream_gene_variant::alternative|REF=A:ALT=T:YGR027W-B:synonymous_variant:p.Gly1388Gly:reference|REF=A:ALT=C:YGR293C:upstream_gene_variant::reference|REF=G:ALT=A:YIL172C:upstream_gene_variant::altern…	Mutant	YJF3731	Copper	Euploid		0.01947	NA	0.00109158	NA	14	2	16	NA	spontaneous	0.1	W45	L23	1	0.734091	0.882698	0.659835	0.736168	0.661965	1.05666	0.685297	0.891841	0.788569
YJF4421	S. cerevisiae	REF=A:ALT=G:YDR150W:missense_variant:p.Asp832Gly:alternative|REF=A:ALT=G:YHR144C:upstream_gene_variant::alternative|REF=A:ALT=AAC:YHR144C:upstream_gene_variant::alternative|REF=GTTAATATTCA:ALT=G:YHR144C:upstream_gene_variant::alternative|REF=TCCTATTACATTATCAA:ALT=T:YHR144C:upstream_gene_variant::alternative|REF=TGCG:ALT=T:YHR144C:upstream_gene_variant::alternative|REF=A:ALT=G:YKL225W:upstream_gen…	Mutant	YJF3731	Copper	Euploid		0.0165585	NA	-0.00181994	NA	4	7	11	NA	spontaneous	0.2	W47	L24	1	0.718244	0.847668	0.695751	0.589975	0.735371	0.889251	0.716455	0.775631	0.746043
YJF4422	S. cerevisiae		Mutant	YJF3731	Copper	Euploid		0.0210889	NA	0.00271048	NA	0	0	0	NA	induced	0.1	Y11	M6	1	0.728778	0.790893	0.58058	0.508504	0.708708	0.725237	0.672689	0.674878	0.673783
YJF4423	S. cerevisiae	REF=G:ALT=A:YBL059C-A:upstream_gene_variant::alternative|REF=T:ALT=C:YDR316W:missense_variant:p.Leu12Ser:alternative|REF=T:ALT=A:YEL073C:upstream_gene_variant::alternative|REF=A:ALT=G:YEL069C:upstream_gene_variant::alternative|REF=T:ALT=A:YGL008C:missense_variant:p.Ile736Phe:alternative|REF=G:ALT=C:YLR092W:missense_variant:p.Arg724Thr:alternative|REF=T:ALT=C:YLR299C-A:upstream_gene_variant::alter…	Mutant	YJF3731	Copper	Euploid	PMA1:Ile736Phe	0.0168511	NA	-0.00152732	NA	9	2	11	NA	induced	0.15	Y21	M11	1	0.506439	0.687733	0.488424	0.59052	0.860574	0.838555	0.618479	0.705603	0.662041
YJF4424	S. cerevisiae	REF=G:ALT=A:YAL014C:synonymous_variant:p.Phe82Phe:alternative|REF=T:ALT=C:YAR031W:synonymous_variant:p.Arg178Arg:alternative|REF=G:ALT=A:YAR031W:synonymous_variant:p.Lys183Lys:alternative|REF=A:ALT=AG:YAR050W:upstream_gene_variant::alternative|REF=A:ALT=G:YAR050W:upstream_gene_variant::alternative|REF=G:ALT=T:YDR061W:stop_gained:p.Glu75*:alternative|REF=G:ALT=A:YDR077W:upstream_gene_variant::alte…	Mutant	YJF3731	Copper	Euploid	PMA1:Pro612Ser	0.177736	NA	0.159357	NA	17	2	19	NA	induced	0.2	Y27	M14	1	0.419974	0.92844	0.525287	0.623327	0.971942	0.951874	0.639068	0.834547	0.736807
YJF4425	S. cerevisiae	REF=A:ALT=C:YBL109W:missense_variant:p.His98Pro:alternative|REF=T:ALT=C:YCL051W:missense_variant:p.Leu185Ser:alternative|REF=T:ALT=C:YDR516C:upstream_gene_variant::alternative|REF=C:ALT=T:YFL060C:upstream_gene_variant::reference|REF=C:ALT=T:YFL060C:upstream_gene_variant::reference|REF=T:ALT=G:YFL060C:upstream_gene_variant::reference|REF=C:ALT=T:YFL060C:upstream_gene_variant::reference|REF=C:ALT=T…	Mutant	YJF3731	Copper	Euploid	PMA1:Ile564Phe	0.0129824	NA	-0.0053961	NA	18	1	19	NA	induced	0.3	AA35	N18	1	0	0	0	0	0.0170775	0.149555	0.0056925	0.0498515	0.027772
YJF4426	S. cerevisiae	REF=T:ALT=C:YFR024C-A:upstream_gene_variant::alternative|REF=A:ALT=G,*:YGR261C:upstream_gene_variant::alternative|REF=G:ALT=A:YJR151C:missense_variant:p.Pro198Ser:reference|REF=G:ALT=T:YJR151C:synonymous_variant:p.Thr196Thr:reference	Mutant	YJF3731	Copper	CHRV:1		0.020406	NA	0.00202756	NA	3	1	4	NA	induced	0.1	AC13	O7	1	0.765109	0.741466	0.706412	0.819824	0.827457	0.594369	0.766326	0.718553	0.742439
YJF4427	S. cerevisiae	REF=C:ALT=A:YBR172C:upstream_gene_variant::alternative|REF=T:ALT=C:YDR028C:missense_variant:p.Arg200Gly:alternative|REF=A:ALT=G:YDR416W:synonymous_variant:p.Arg438Arg:alternative|REF=T:ALT=A:YEL073C:upstream_gene_variant::alternative|REF=A:ALT=AGTTGTAGAAGTTGTAGAAGTTGTAGAAGTGGTAGAG,*:YJR151C:disruptive_inframe_insertion:p.Thr218_Ser219insSerThrThrSerThrThrSerThrThrSerThrThr:alternative|REF=G:ALT=A…	Mutant	YJF3731	Copper	Euploid	REG1:Arg200Gly	0.0664018	NA	0.0480233	NA	11	2	13	NA	induced	0.15	AE21	P11	1	0.544603	1.08986	0.420687	0.782358	0.339402	0.576547	0.434897	0.816255	0.625576
YJF4428	S. cerevisiae	REF=A:ALT=G:YGL008C:synonymous_variant:p.Gly814Gly:alternative|REF=G:ALT=A:YGL008C:synonymous_variant:p.Thr810Thr:alternative|REF=A:ALT=G:YGL008C:synonymous_variant:p.Ile809Ile:alternative|REF=T:ALT=C:YGL008C:missense_variant:p.Ile809Val:alternative|REF=G:ALT=A:YGL008C:synonymous_variant:p.Phe808Phe:alternative|REF=C:ALT=T:YGL008C:synonymous_variant:p.Leu806Leu:alternative|REF=G:ALT=A:YGL008C:syn…	Mutant	YJF3731	Copper	Euploid	PMA1:Ile809Val,Ile794Val	0.0178549	NA	-0.000523562	NA	17	1	18	NA	induced	0.3	AE37	P19	1	2.4073	0.968763	1.15958	1.05169	1.21305	1.0456	1.59331	1.02202	1.30767
YJF4429	S. cerevisiae		Mutant	YJF3732	Copper	Euploid		0.0207943	NA	-0.000883604	NA	0	0	0	NA	induced	0.05	A6	A3	2	0.731946	0.717008	0.521513	0.591514	0.607614	0.881175	0.620357	0.729899	0.675128
YJF4430	S. cerevisiae	REF=C:ALT=G:YGL164C:upstream_gene_variant::alternative|REF=T:ALT=C:YGL009C:upstream_gene_variant::alternative	Mutant	YJF3732	Copper	Euploid		0.118762	NA	0.0970839	NA	2	0	2	NA	induced	0.1	A12	A6	2	0.2109	0.0325913	0.18253	0.389534	0.189329	0.239331	0.194253	0.220486	0.207369
YJF4431	S. cerevisiae	REF=A:ALT=G,*:YLL066C:upstream_gene_variant::alternartive2|REF=A:ALT=ATTATTTAT::intergenic_region::reference|REF=AT:ALT=ATT,A::intergenic_region::reference	Mutant	YJF3732	Copper	Euploid		0.0212771	NA	-0.000400767	NA	0	3	3	NA	induced	0.05	C8	B4	2	0.741999	0.726264	0.694671	0.851319	0.710042	0.793422	0.715571	0.790335	0.752953
YJF4432	S. cerevisiae	REF=T:ALT=*,G:YLL010C:upstream_gene_variant::alternartive2|REF=AGGAACCAGATTGTGTAACAGAACCGGACGTGCTGGAGGCTGATGAACCGGAAGC:ALT=*,CGGAACCAGATTGTGTAACAGAACCGGACGTGCTGGAGGCTGATGAACCGGAAGC:YOL155C:missense_variant:p.Ser273Ala:alternative2|REF=A:ALT=*,T:YOL155C:missense_variant:p.Ser272Thr:alternative2|REF=T:ALT=A::intergenic_region::reference	Mutant	YJF3732	Copper	Euploid		0.0265863	NA	0.0049084	NA	1	3	4	NA	induced	0.05	E8	C4	2	0.70042	0.708947	0.628183	0.666066	0.644767	0.867585	0.65779	0.747533	0.702662
YJF4433	S. cerevisiae	REF=T:ALT=C:YDL244W:synonymous_variant:p.Ile150Ile:alternative|REF=T:ALT=C:YDL244W:synonymous_variant:p.Ile288Ile:alternative|REF=C:ALT=T:YDL244W:synonymous_variant:p.Leu289Leu:alternative|REF=A:ALT=G:YDL102W:missense_variant:p.Lys689Arg:alternative|REF=G:ALT=A:YIL149C:missense_variant:p.Ser632Phe:alternative|REF=C:ALT=T:YKL018W:missense_variant:p.Pro295Ser:alternative|REF=A:ALT=G:YMR078C:missens…	Mutant	YJF3732	Copper	Euploid	PMA1:Arg511Cys3	0.268315	NA	0.246637	NA	8	0	8	NA	induced	0.1	E10	C5	2	0.0567908	0.0354474	0.158851	0.144014	0.144044	0.163695	0.119895	0.114386	0.11714
YJF4434	S. cerevisiae	REF=T:ALT=C:YAR009C:upstream_gene_variant::reference|REF=A:ALT=T:YAR009C:upstream_gene_variant::reference|REF=A:ALT=G:YHL050C:synonymous_variant:p.Ala277Ala:alternative|REF=A:ALT=G:YHL050C:synonymous_variant:p.Ser270Ser:alternative|REF=G:ALT=A:YIL030C:upstream_gene_variant::alternative	Mutant	YJF3732	Copper	Euploid		0.0234704	NA	0.00179252	NA	5	0	5	NA	induced	0.1	E14	C7	2	0.64363	0.744395	0.555978	0.648064	0.53502	0.491086	0.578209	0.627848	0.603029
YJF4435	S. cerevisiae	REF=A:ALT=ACTGC:YAL063C:frameshift_variant:p.Ile119fs:reference|REF=TATTG:ALT=T:YAL063C:frameshift_variant:p.Pro117fs:reference|REF=GAACA:ALT=G:YAL063C:frameshift_variant:p.Cys113fs:reference|REF=CAA:ALT=C:YAL063C:frameshift_variant:p.Ile110fs:reference|REF=A:ALT=AGGT,AGGC:YAL063C:conservative_inframe_insertion:p.Ser90_Ser91insAla:REF=A:ALT=AGGT,AGGC:YAL063C:conservative_inframe_insertion:p.Ser90…	Mutant	YJF3732	Copper	Euploid	PMA1:Asp420His	0.328545	NA	0.306867	NA	4	6	10	NA	induced	0.3	E36	C18	2	0.33128	0.602605	0.375466	0.396039	0.487005	0.458347	0.397917	0.485664	0.44179
YJF4437	S. cerevisiae	REF=T:ALT=C:YAR009C:upstream_gene_variant::reference|REF=A:ALT=T:YAR009C:upstream_gene_variant::reference|REF=A:ALT=G:YBR016W:upstream_gene_variant::alternative|REF=T:ALT=TA::intergenic_region::reference	Mutant	YJF3732	Copper	Euploid		0.0207916	NA	-0.000886309	NA	3	1	4	NA	induced	0.05	G8	D4	2	0.919927	0.822062	0.772689	0.580162	0.750997	0.985005	0.814538	0.795743	0.80514
YJF4438	S. cerevisiae	REF=G:ALT=A:YGL008C:missense_variant:p.Ser368Phe:alternative|REF=C:ALT=G:YGL008C:missense_variant:p.Ala177Pro:alternative|REF=C:ALT=T:YLR096W:missense_variant:p.Ser134Phe:alternative|REF=A:ALT=G:YOL122C:synonymous_variant:p.Ser523Ser:alternative|REF=G:ALT=A:YOR094W:missense_variant:p.Asp26Asn:alternative	Mutant	YJF3732	Copper	Euploid	PMA1:Ser368Phe	0.0605647	NA	0.0388868	NA	5	0	5	NA	induced	0.3	G36	D18	2	0.273492	0.428902	0.458223	0.935746	0.902794	0.470116	0.544836	0.611588	0.578212
YJF4439	S. cerevisiae	REF=A:ALT=T:YAL017W:missense_variant:p.Leu344Phe:alternative|REF=A:ALT=T:YDR208W:missense_variant:p.Asn556Tyr:alternative|REF=C:ALT=T:YER126C:upstream_gene_variant::alternative|REF=A:ALT=T:YGL008C:synonymous_variant:p.Ala608Ala:alternative|REF=T:ALT=C:YGL008C:synonymous_variant:p.Leu597Leu:alternative|REF=T:ALT=C:YGL008C:synonymous_variant:p.Glu596Glu:alternative|REF=A:ALT=T:YGL008C:synonymous_va…	Mutant	YJF3732	Copper	Euploid		0.0204863	NA	-0.00119156	NA	12	2	14	NA	induced	0.4	G38	D19	2	0.0372943	0.142967	0.161726	0.280724	0.35153	0.335797	0.183517	0.253163	0.21834
YJF4440	S. cerevisiae	REF=A:ALT=G:YEL077C:synonymous_variant:p.Ala869Ala:alternative|REF=C:ALT=G:YGL008C:missense_variant:p.Asp226His:alternative	Mutant	YJF3732	Copper	Euploid	PMA1:Asp226His	0.177771	NA	0.156093	NA	2	0	2	NA	induced	0.2	I24	E12	2	0.196092	0.370778	0.303995	0.440948	0.342013	0.232446	0.2807	0.348057	0.314379
YJF4441	S. cerevisiae	REF=G:ALT=A:YGL008C:missense_variant:p.Ser368Phe:alternative|REF=AC:ALT=A:YLL066W-B:frameshift_variant:p.Pro27fs:alternative|REF=T:ALT=TTCAATATATAAAAATAATTATAAAATGATTAAATAATAATAATAATAA::intergenic_region::alternative|REF=T:ALT=TTTATATTA::intergenic_region::alternative	Mutant	YJF3732	Copper	Euploid	PMA1:Ser368Phe	0.0263899	NA	0.00471206	NA	1	3	4	NA	induced	0.4	I38	E19	2	0.31865	0	0.518579	0.0191716	0.208545	0	0.348591	0.00639055	0.177491
YJF4442	S. cerevisiae	REF=CTTTT:ALT=C:YDR028C:frameshift_variant:p.Lys358fs:alternative|REF=C:ALT=T:YMR247C:upstream_gene_variant::alternative|REF=C:ALT=A:YMR247C:upstream_gene_variant::alternative|REF=A:ALT=C:YMR247C:upstream_gene_variant::alternative|REF=TCAAA:ALT=T:YMR247C:upstream_gene_variant::alternative	Mutant	YJF3732	Copper	Euploid	REG1:Lys358fs	0.122112	NA	0.100434	NA	3	2	5	mitochondrialstructuralvariant:heterozygouscall	induced	0.15	K22	F11	2	0.473876	0.701575	0.420228	0.54301	0.224932	0.126793	0.373012	0.457126	0.415069
YJF4443	S. cerevisiae	REF=G:ALT=C:YAR033W:synonymous_variant:p.Gly59Gly:alternative|REF=T:ALT=G:YAR033W:synonymous_variant:p.Val60Val:alternative|REF=G:ALT=A:YGL008C:missense_variant:p.Pro393Leu:alternative	Mutant	YJF3732	Copper	Euploid	PMA1:Pro393Leu	0.162625	NA	0.140947	NA	3	0	3	NA	induced	0.1	M12	G6	2	0.534346	0.44093	0.420224	0.399894	0.401999	0.155481	0.45219	0.332102	0.392146
YJF4444	S. cerevisiae	REF=T:ALT=C:YDL143W:missense_variant:p.Leu498Ser:alternative|REF=A:ALT=T:YDR028C:stop_gained:p.Leu89*:alternative|REF=C:ALT=T:YIL111W:missense_variant:p.Pro141Leu:alternative|REF=G:ALT=GT:YIL109C:upstream_gene_variant::alternative|REF=A:ALT=T:YKL072W:missense_variant:p.Tyr629Phe:alternative|REF=G:ALT=C:YMR061W:missense_variant:p.Glu63Gln:alternative|REF=T:ALT=TATTAATAGTTTCGGGGATAATATA::intergenic…	Mutant	YJF3732	Copper	Euploid	REG1:Leu89*	0.124128	NA	0.10245	NA	5	2	7	NA	induced	0.15	M18	G9	2	0.340762	0.558312	0.327682	0.395545	0.176413	0.0290078	0.281619	0.327622	0.30462
YJF4445	S. cerevisiae	REF=T:ALT=C:YDR014W:upstream_gene_variant::alternative|REF=A:ALT=T:YDR028C:stop_gained:p.Cys475*:alternative|REF=CCT:ALT=C:YFL063W:frameshift_variant:p.Tyr15fs:alternative|REF=G:ALT=A:YGR059W:missense_variant:p.Arg512Lys:alternative|REF=G:ALT=A:YGR059W:synonymous_variant:p.Arg512Arg:alternative|REF=ATC:ALT=A:YOR383C:upstream_gene_variant::reference|REF=AAGTTCCGGGGCCCGGCCACGGGAGCCGGAACCCCGAAAGG:AL…	Mutant	YJF3732	Copper	Euploid	REG1:Cys475*	0.125319	NA	0.103641	NA	4	6	10	NA	induced	0.15	M20	G10	2	0.42365	0.638071	0.407782	0.450103	0.27722	0.203055	0.36955	0.43041	0.39998
YJF4446	S. cerevisiae	REF=A:ALT=G:YBR014C:synonymous_variant:p.Leu117Leu:alternative|REF=G:ALT=T:YBR014C:missense_variant:p.Ala116Asp:alternative|REF=G:ALT=T:YDL040C:upstream_gene_variant::alternative|REF=A:ALT=G:YDR166C:upstream_gene_variant::alternative|REF=A:ALT=T:YDR219C:upstream_gene_variant::alternative|REF=G:ALT=C:YDR283C:synonymous_variant:p.Gly562Gly:alternative|REF=G:ALT=A:YFR016C:upstream_gene_variant::alte…	Mutant	YJF3732	Copper	Euploid	PMA1:Many mutations called, unclear	0.0222001	NA	0.000522247	NA	28	1	29	NA	induced	0.4	M38	G19	2	1.12007	0.835209	0.975246	0.750632	1.04485	1.01434	1.04672	0.866728	0.956724
YJF4447	S. cerevisiae	REF=A:ALT=T:YAL040C:upstream_gene_variant::alternative|REF=T:ALT=A:YGL008C:missense_variant:p.Met631Leu:alternative	Mutant	YJF3732	Copper	Euploid	PMA1:Met631Leu	0.296007	NA	0.274329	NA	2	0	2	NA	induced	0.4	O40	H20	2	0.31865	0.333701	0.357641	0.325918	0.400406	0.40678	0.358899	0.355466	0.357183
YJF4448	S. cerevisiae	REF=T:ALT=G:YDR045C:upstream_gene_variant::alternative|REF=C:ALT=T,*:YNL018C:upstream_gene_variant::alternative|REF=A:ALT=AT::intergenic_region::alternative|REF=A:ALT=AT::intergenic_region::alternative|REF=T:ALT=TA::intergenic_region::reference|REF=T:ALT=TA::intergenic_region::reference|REF=T:ALT=A::intergenic_region::reference	Mutant	YJF3732	Copper	CHRIII:2,CHRV:2,CHRVII:1,CHRVIII:1,CHRXI:1,CHRXIV:2,CHRXVI:1 (NOTE: This strain has coverage data consistent with diploidization)	CHRIII:Aneuploid,CHRVIII:Aneuploid	0.15412	NA	0.132442	NA	2	5	7	NA	induced	0.15	Q16	I8	2	0.590465	0.733419	0.60189	0.551489	0.417572	0.530081	0.536642	0.604997	0.570819
YJF4449	S. cerevisiae	REF=GTAGAGGTGAAAGTACCAGTCC:ALT=G,*:YAL063C:disruptive_inframe_deletion:p.Trp778_Thr785delinsSer:alternative|REF=G:ALT=A,*,T:YAL063C:synonymous_variant:p.Thr783Thr:REF=G:ALT=A,*,T:YAL063C:synonymous_variant:p.Thr783Thr:alternative2|REF=A:ALT=T,*:YAL063C:synonymous_variant:p.Gly780Gly:alternative2|REF=T:ALT=A:YDL028C:missense_variant:p.Leu692Phe:alternative|REF=T:ALT=C:YHL050C:missense_variant:p.Se…	Mutant	YJF3732	Copper	CHRIII:1,CHRVIII:1,CHRXIV:1,CHRXVI:1	CHRIII:Aneuploid,CHRVIII:Aneuploid	0.132443	NA	0.110765	NA	7	3	10	NA	induced	0.15	S20	J10	2	0.618646	0.536173	0.608585	0.39941	0.565518	0.261092	0.597583	0.398892	0.498237
YJF4450	S. cerevisiae	REF=A:ALT=G:YDR013W:upstream_gene_variant::alternative|REF=G:ALT=A:YGL008C:missense_variant:p.Ser368Phe:alternative|REF=T:ALT=G:YGR177C:synonymous_variant:p.Leu58Leu:alternative|REF=C:ALT=A:YHL016C:upstream_gene_variant::alternative|REF=C:ALT=T:YHL016C:upstream_gene_variant::alternative|REF=C:ALT=T:YLR311C:upstream_gene_variant::alternative|REF=C:ALT=T:YLR311C:upstream_gene_variant::alternative|R…	Mutant	YJF3732	Copper	Euploid	PMA1:Ser368Phe	0.150714	NA	0.129036	NA	10	0	10	NA	induced	0.15	U20	K10	2	0.328828	0.360761	0.411283	0.708903	0.709411	0.272092	0.483174	0.447252	0.465213
YJF4451	S. cerevisiae	REF=G:ALT=T:YBR250W:missense_variant:p.Arg303Ile:alternative|REF=A:ALT=G:YCL019W:missense_variant:p.Asn581Asp:reference|REF=A:ALT=G:YGL008C:synonymous_variant:p.Asp560Asp:alternative|REF=A:ALT=G:YGL008C:synonymous_variant:p.Thr558Thr:alternative|REF=A:ALT=G:YGL008C:synonymous_variant:p.Val554Val:alternative|REF=C:ALT=T:YGL008C:missense_variant:p.Val554Ile:alternative|REF=T:ALT=C:YGL008C:synonymou…	Mutant	YJF3732	Copper	Euploid	PMA1:Ser545fs	0.0239519	NA	0.002274	NA	16	4	20	NA	induced	0.3	U30	K15	2	NA	NA	NA	NA	NA	NA	NA	NA	NA
YJF4452	S. cerevisiae	REF=T:ALT=A:YDR028C:stop_gained:p.Lys12*:alternative|REF=T:ALT=C:YDR460W:missense_variant:p.Leu139Ser:alternative|REF=A:ALT=T:YFL025C:stop_gained:p.Leu697*:alternative|REF=C:ALT=T:YNL069C:upstream_gene_variant::alternative	Mutant	YJF3732	Copper	Euploid	REG1:Lys12*	0.0889271	NA	0.0672492	NA	4	0	4	NA	induced	0.1	W14	L7	2	0.243463	0.401554	0.305189	0.435909	0.085323	0	0.211325	0.279155	0.24524
YJF4453	S. cerevisiae	REF=T:ALT=TTC:YDR034C-D:upstream_gene_variant::reference|REF=TGA:ALT=T:YDR034C-D:upstream_gene_variant::reference|REF=T:ALT=C:YDR150W:synonymous_variant:p.Pro831Pro:alternative|REF=G:ALT=A:YGL008C:missense_variant:p.Pro477Leu:alternative|REF=G:ALT=A:YML075C:missense_variant:p.Pro348Leu:alternative|REF=T:ALT=C:YNL143C:missense_variant:p.Lys55Glu:alternative|REF=T:ALT=A:YOL164W-A:upstream_gene_vari…	Mutant	YJF3732	Copper	Euploid	PMA1:Pro477Leu	0.22706	NA	0.205382	NA	5	2	7	NA	induced	0.2	W22	L11	2	0.0946799	0.223086	0.167361	0.332121	0.238905	0.167	0.166982	0.240736	0.203859
YJF4454	S. cerevisiae	REF=G:ALT=T:YAR050W:missense_variant:p.Met1014Ile:alternative	Mutant	YJF3732	Copper	CHRV:1,CHRVIII:1,CHRXI:1 (NOTE: This strain's coverage pattern is anomalous. The extra copies are clear but the magnitude of the changes are ambiguous in terms of absolute number. CHRI also shows a slight coverage elevation.)	CHRVIII:Aneuploid	0.0796765	NA	0.0579986	NA	1	0	1	NA	spontaneous	0.1	W46	L23	2	0.621209	0.435758	0.514571	0.493765	0.58277	0.849101	0.57285	0.592875	0.582862
YJF4455	S. cerevisiae	REF=TG:ALT=T,*:YCR108C:upstream_gene_variant::alternartive2|REF=G:ALT=T:YDL040C:upstream_gene_variant::alternative	Mutant	YJF3732	Copper	CHRVIII:1,CHRX:2 (NOTE: This strain has coverage data consistent with diploidization)	CHRVIII:Aneuploid	0.0460026	NA	0.0243247	NA	1	1	2	NA	spontaneous	0.2	Y48	M24	2	0.527249	0	0.521513	0.187553	0.563584	0.848539	0.537449	0.345364	0.441406
YJF4456	S. cerevisiae	REF=TTAATA:ALT=T,*::intergenic_region::reference|REF=TC:ALT=T::intergenic_region::reference	Mutant	YJF3732	Copper	Euploid		0.10284	NA	0.0811619	NA	0	2	2	NA	spontaneous	0.3	AC48	O24	2	0.186088	0.162956	0.308562	0.216408	0.590002	0.859418	0.361551	0.412927	0.387239
YJF4457	S. cerevisiae	REF=AT:ALT=A:YDR028C:frameshift_variant:p.Asn59fs:alternative|REF=A:ALT=G:YDR284C:synonymous_variant:p.Leu31Leu:alternative|REF=C:ALT=T:YIR029W:synonymous_variant:p.Leu223Leu:alternative|REF=T:ALT=C:YIR029W:missense_variant:p.Leu223Pro:alternative|REF=T:ALT=C:YKL129C:upstream_gene_variant::alternative|REF=T:ALT=A:YKR029C:synonymous_variant:p.Ile631Ile:alternative	Mutant	YJF3732	Copper	Euploid	REG1:Asn59fs	0.128263	NA	0.106585	NA	5	1	6	NA	induced	0.1	AE12	P6	2	0.43025	0.860313	0.408241	0.803446	0.214849	0.27934	0.351113	0.6477	0.499407
YJF4458	S. cerevisiae	REF=A:ALT=G:YDR040C:synonymous_variant:p.Asn230Asn:reference|REF=T:ALT=C:YER001W:synonymous_variant:p.Thr665Thr:alternative|REF=C:ALT=T:YER001W:missense_variant:p.Pro666Ser:alternative|REF=G:ALT=A:YFR031C:upstream_gene_variant::alternative|REF=G:ALT=A:YGL008C:synonymous_variant:p.Phe510Phe:alternative|REF=G:ALT=A:YGR207C:missense_variant:p.Ser180Phe:alternative|REF=C:ALT=T:YJL179W:synonymous_vari…	Mutant	YJF3732	Copper	Euploid		0.0374638	NA	0.0157859	NA	9	1	10	NA	induced	0.4	AE40	P20	2	0.330962	0.261834	0.374221	0.208896	0.605984	0.60947	0.437056	0.360067	0.398561
YJF4459	S. paradoxus	REF=C:ALT=T:YCL002C:missense_variant:p.Gly11Glu:alternative|REF=A:ALT=T:YJR098C:upstream_gene_variant::alternative|REF=G:ALT=T:YNL064C:missense_variant:p.Phe83Leu:alternative	Mutant	YJF3734	Copper	CHRII:1,CHRVIII:1,CHRIX:1	CHRVIII:Aneuploid	0.0941969	NA	0.0765698	NA	3	0	3	NA	induced	0.05	B1	A1	3	0.375406	0.400729	0.44956	0.476984	0.306236	0.410279	0.377067	0.429331	0.403199
YJF4460	S. paradoxus	REF=C:ALT=T:YIL169C:missense_variant:p.Gly130Ser:alternative|REF=T:ALT=C:YFR056C:upstream_gene_variant::reference	Mutant	YJF3734	Copper	Euploid		0.0229808	NA	0.00535369	NA	2	0	2	NA	spontaneous	0.1	B47	A24	3	0.500751	0.114979	0.527874	0.552512	0.424027	0.534837	0.484217	0.400776	0.442497
YJF4461	S. paradoxus	REF=G:ALT=A:YPL036W:missense_variant:p.Pro613Ser:alternative|REF=C:ALT=T:YJL216C:upstream_gene_variant::alternative	Mutant	YJF3734	Copper	Euploid	PMA1:Pro613Ser	0.136639	NA	0.119011	NA	2	0	2	NA	induced	0.05	D11	B6	3	0.14312	0.603441	0.329234	0.332658	0.339827	0.260582	0.270727	0.398894	0.334811
YJF4462	S. paradoxus	REF=G:ALT=A:YGR173W:missense_variant:p.Gly53Arg:alternative	Mutant	YJF3734	Copper	Euploid		0.0182162	NA	0.000589091	NA	1	0	1	NA	induced	0.05	D15	B8	3	1.01377	1.20688	0.979261	1.27519	0.792929	0.874211	0.928653	1.11876	1.02371
YJF4463	S. paradoxus	REF=T:ALT=C:YDR420W:synonymous_variant:p.Leu1239Leu:alternative|REF=T:ALT=G,*:YPL283C:missense_variant:p.His332Gln:alternative|REF=C:ALT=T:YPL036W:missense_variant:p.Glu568Lys:alternative|REF=T:ALT=TA,TG:YGL005C:upstream_gene_variant::alternative2|REF=G:ALT=C:YLR079W:missense_variant:p.Arg145Pro:alternative|REF=T:ALT=C:YLR380W:synonymous_variant:p.Ser405Ser:alternative|REF=A:ALT=C:YFL063W:upstrea…	Mutant	YJF3734	Copper	Euploid	PMA1:Glu568Lys	0.191388	NA	0.173761	NA	6	2	8	NA	induced	0.1	D23	B12	3	0	0.134098	0	0.110886	0.212392	0.151306	0.0707973	0.132097	0.101447
YJF4464	S. paradoxus	REF=GATGGTGGTCATCTCAGTGGATGTACTAGTGTAGGTACTATTCCATGGTTCTGTTGTAGTTATGATGGTACTAGCAGTTGTTGGTGTTCGAATGACAATGATGGTTTCGTCAGTGGGCAAACCATTTGTA:ALT=G:YAL063C:disruptive_inframe_deletion:p.Thr72_Ile114del:alternative|REF=A:ALT=G,*:YAL063C:synonymous_variant:p.Ser106Ser:alternative2|REF=G:ALT=A:YBR195C:upstream_gene_variant::alternative|REF=G:ALT=A:YBR195C:upstream_gene_variant::alternative|REF=A:ALT=G:YGR1…	Mutant	YJF3734	Copper	Euploid	CUP1:duplication	0.274001	NA	0.256374	NA	5	2	7	NA	induced	0.05	F5	C3	3	0.604083	0.490327	0.552717	0.380906	0.464349	0.729607	0.540383	0.533613	0.536998
YJF4465	S. paradoxus	REF=A:ALT=T:YDR528W:upstream_gene_variant::alternative	Mutant	YJF3734	Copper	CHRVIII:1	CHRVIII:Aneuploid	0.0374817	NA	0.0198546	NA	1	0	1	NA	spontaneous	0.1	F47	C24	3	0.127464	0.114979	0.246341	0.233755	0.143045	0.273637	0.172283	0.207457	0.18987
YJF4466	S. paradoxus	REF=C:ALT=T:YFL013C:upstream_gene_variant::alternative|REF=G:ALT=A:YJL102W:upstream_gene_variant::alternative|REF=A:ALT=G:YDR111C:synonymous_variant:p.Phe520Phe:alternative|REF=G:ALT=A:YMR048W:upstream_gene_variant::alternative|REF=C:ALT=T:YJL216C:upstream_gene_variant::alternative|REF=A:ALT=T:YOR177C:upstream_gene_variant::alternative|REF=C:ALT=T:YOR177C:upstream_gene_variant::alternative	Mutant	YJF3734	Copper	Euploid		0.0189688	NA	0.00134171	NA	7	0	7	NA	induced	0.05	H1	D1	3	0.559696	0.400729	0.552959	0.610539	0.432814	0.548815	0.515156	0.520028	0.517592
YJF4467	S. paradoxus	REF=A:ALT=G:YGL181W:missense_variant:p.Asn364Ser:alternative|REF=A:ALT=T:YJR098C:upstream_gene_variant::alternative|REF=C:ALT=T:NO_SGD_NAME:upstream_gene_variant::reference	Mutant	YJF3734	Copper	CHRI:1,CHRII:1,CHRIII:1,CHRV:1,CHR:VII:1,CHRVIII:1,CHRXVI:1 (NOTE: This strain has coverage data consistent with diploidization)	CHRIII:Aneuploid,CHRVIII:Aneuploid	0.0719455	NA	0.0543184	NA	3	0	3	NA	induced	0.1	H25	D13	3	0.983152	1.50189	0.861874	1.1415	0.806474	0.461551	0.883833	1.03498	0.959406
YJF4468	S. paradoxus	REF=C:ALT=G:YPL036W:missense_variant:p.Trp818Ser:alternative	Mutant	YJF3734	Copper	Euploid	PMA1:Trp818Ser	0.0174383	NA	-0.000188764	NA	1	0	1	NA	induced	0.1	J21	E11	3	0	0.0685742	0	0.0823531	0.142425	0.17995	0.0474749	0.110292	0.0788836
YJF4469	S. paradoxus		Mutant	YJF3734	Copper	Euploid		0.0196494	NA	0.00202234	NA	0	0	0	NA	induced	0.05	L9	F5	3	0.701271	0.68384	0.628927	0.633843	0.495092	1.03888	0.60843	0.785522	0.696976
YJF4470	S. paradoxus	REF=A:ALT=AGAGTTAGCAGCG:YDR534C:disruptive_inframe_insertion:p.Ser62_Ala63insAlaAlaAsnSer:alternative|REF=T:ALT=A:YDR534C:missense_variant:p.Thr61Ser:alternative	Mutant	YJF3734	Copper	Euploid		0.0387245	NA	0.0210974	NA	1	1	2	NA	induced	0.05	L13	F7	3	0.678441	0.924117	0.610423	0.673073	0.460513	0.875763	0.583126	0.824318	0.703722
YJF4471	S. paradoxus	REF=A:ALT=G:YFL011W:upstream_gene_variant::reference|REF=G:ALT=A:YPL036W:missense_variant:p.Ala507Val:alternative|REF=G:ALT=A:YIL069C:missense_variant:p.Leu93Phe:alternative|REF=C:ALT=T:YJR138W:missense_variant:p.Ser747Phe:alternative|REF=A:ALT=G:YNL095C:synonymous_variant:p.Leu423Leu:alternative	Mutant	YJF3734	Copper	Euploid	PMA1:Ala507Val	0.156176	NA	0.138549	NA	5	0	5	NA	induced	0.1	L21	F11	3	0.467371	0.55447	0.55493	0.312498	0.307009	0.380767	0.443103	0.415912	0.429507
YJF4472	S. paradoxus	REF=G:ALT=A:YEL053C:stop_gained:p.Gln513*:alternative|REF=C:ALT=T,*:YMR135C:synonymous_variant:p.Gln185Gln:alternative2	Mutant	YJF3734	Copper	CHRI:1,CHRII:2,CHRVIII:1,CHRXVI:1	CHRVIII:Aneuploid	0.0348452	NA	0.0172181	NA	1	1	2	NA	induced	0.1	L25	F13	3	0.723671	0.862509	0.860141	0.961533	0.628637	0.552112	0.737483	0.792051	0.764767
YJF4473	S. paradoxus	REF=A:ALT=G:YPL036W:missense_variant:p.Leu514Ser:alternative|REF=C:ALT=T:YLR046C:upstream_gene_variant::alternative|REF=C:ALT=T:YPR072W:upstream_gene_variant::alternative	Mutant	YJF3734	Copper	CHRIII:1	PMA1:Leu514Ser,CHRIII:Aneuploid	0.111297	NA	0.0936699	NA	3	0	3	NA	induced	0.15	L31	F16	3	0.391988	0.739293	0.360704	0.408652	0.423965	0.380767	0.392219	0.509571	0.450895
YJF4474	S. paradoxus	REF=A:ALT=C:YFL063W:upstream_gene_variant::alternative|REF=C:ALT=A:YFL063W:upstream_gene_variant::alternative|REF=C:ALT=T:YJL216C:upstream_gene_variant::reference|REF=TGGGG:ALT=T:YOL105C:frameshift_variant:p.Pro249fs:alternative|REF=G:ALT=A,*:YOL105C:missense_variant:p.Pro249Leu:alternative2|REF=A:ALT=G,AGGAAG,ATAGTGGAGGAAGTAGTGGAGGAAG:YOL105C:frameshift_variant:p.Ile231fs:alternative3	Mutant	YJF3734	Copper	CHRIII:1,CHRIX:1	CHRIII:Aneuploid	0.0312477	NA	0.0136207	NA	3	3	6	NA	spontaneous	0.1	N45	G23	3	0.548628	0.402294	0.53184	0.332658	0.368146	0.697688	0.482871	0.477547	0.480209
YJF4475	S. paradoxus	REF=A:ALT=AG:YNL337W:frameshift_variant:p.Ile14fs:alternative	Mutant	YJF3734	Copper	Euploid		0.0219136	NA	0.00428651	NA	0	1	1	NA	induced	0.1	R17	I9	3	0.936729	0.983891	0.753684	0.935569	0.560584	0.861972	0.750332	0.927144	0.838738
YJF4476	S. paradoxus		Mutant	YJF3734	Copper	CHRVIII:1	CHRVIII:Aneuploid	0.0376855	NA	0.0200585	NA	0	0	0	NA	spontaneous	0.1	R45	I23	3	0.298168	0	0.346118	0.277215	0.212392	0.344641	0.285559	0.207285	0.246422
YJF4477	S. paradoxus	REF=T:ALT=A:YPL036W:missense_variant:p.Ile367Phe:alternative	Mutant	YJF3734	Copper	Euploid	PMA1:Ile367Phe	0.073642	NA	0.0560149	NA	1	0	1	NA	induced	0.3	T41	J21	3	0	0	0	0	0.312714	0.346163	0.104238	0.115388	0.109813
YJF4478	S. paradoxus		Mutant	YJF3734	Copper	Euploid		0.0168342	NA	-0.000792866	NA	0	0	0	NA	induced	0.05	V7	K4	3	0.683964	0.549333	0.55765	0.494994	0.42231	0.734636	0.554641	0.592987	0.573814
YJF4479	S. paradoxus		Mutant	YJF3734	Copper	CHRIII:1:CHRVIII:1 (NOTE: This strain's coverage pattern is anomalous. Extra copies of CHRIII and CHRVIII are clear but there is also slightly elevated coverage for CHRII and CHRXVI)	CHRIII:Aneuploid,CHRVIII:Aneuploid	0.0603497	NA	0.0427226	NA	0	0	0	NA	induced	0.15	V29	K15	3	0.379231	0.102694	0.434699	0.25345	0.423913	0.341562	0.412614	0.232569	0.322592
YJF4480	S. paradoxus	REF=A:ALT=G:YAR073W:synonymous_variant:p.Leu37Leu:reference	Mutant	YJF3734	Copper	CHRVII:1, CHRVIII:2 (NOTE: This strain's coverage pattern is consistent with diploidization. Extra copies of CHRVII and CHRVIII are also not whole chromosome aneuploidies, only most of both chromosomes)	CHRVIII:Aneuploid	0.0550597	NA	0.0374327	NA	1	0	1	NA	induced	0.15	V31	K16	3	0.48589	0.410775	0.565929	0.5069	0.430642	1.04021	0.494154	0.652629	0.573391
YJF4481	S. paradoxus	REF=T:ALT=C:YFR056C:upstream_gene_variant::reference	Mutant	YJF3734	Copper	CHRII:1,CHRVIII:2,CHRXVI:1 (NOTE: This strain has coverage data consistent with diploidization)	CHRVIII:Aneuploid	0.0377937	NA	0.0201667	NA	1	0	1	NA	spontaneous	0.1	V45	K23	3	0.500921	0.201147	0.633143	0.166329	0.474342	0.512759	0.536135	0.293412	0.414773
YJF4482	S. paradoxus	REF=G:ALT=A:YDL215C:missense_variant:p.Ala900Val:alternative|REF=A:ALT=T:YER033C:upstream_gene_variant::alternative|REF=G:ALT=A:YGR178C:upstream_gene_variant::alternative|REF=C:ALT=G:YHL026C:upstream_gene_variant::alternative	Mutant	YJF3734	Copper	CHRVIII:1,CHRIX:1	CHRVIII:Aneuploid	0.0397097	NA	0.0220827	NA	4	0	4	NA	induced	0.05	X9	L5	3	0.418066	0.284933	0.369957	0.228183	0.278489	0.66887	0.355504	0.393995	0.37475
YJF4483	S. paradoxus	REF=G:ALT=A:YGL078C:upstream_gene_variant::alternative|REF=G:ALT=T:YJL147C:upstream_gene_variant::alternative|REF=G:ALT=A:YKL218C:upstream_gene_variant::alternative|REF=C:ALT=T:YLL039C:synonymous_variant:p.Arg378Arg:alternative|REF=C:ALT=T:YLL039C:synonymous_variant:p.Arg376Arg:alternative|REF=T:ALT=C:YLL039C:synonymous_variant:p.Leu375Leu:alternative|REF=G:ALT=A:YLL039C:synonymous_variant:p.Leu3…	Mutant	YJF3734	Copper	CHRIV:1,CHRVIII:1 (NOTE: This strain has coverage data consistent with diploidization)	CHRVIII:Aneuploid	0.123415	NA	0.105788	NA	11	0	11	NA	induced	0.1	X19	L10	3	0.229262	0	0.249721	0.20283	0.247546	0	0.242176	0.0676099	0.154893
YJF4484	S. paradoxus	REF=C:ALT=T:YBR067C:missense_variant:p.Ala136Thr:alternative|REF=C:ALT=T:YPL036W:missense_variant:p.Gly515Asp:alternative|REF=C:ALT=T:YPL036W:missense_variant:p.Gly515Ser:alternative|REF=T:ALT=C:YMR071C:upstream_gene_variant::alternative	Mutant	YJF3734	Copper	Euploid	PMA1:Gly515Asp,PMA1:Gly515Ser	0.120721	NA	0.103094	NA	4	0	4	NA	induced	0.15	X29	L15	3	0.040458	0	0.147983	0.126769	0.255282	0.142313	0.147907	0.0896937	0.118801
YJF4485	S. paradoxus	REF=CAACAACAACAA:ALT=C,*:YDR145W:frameshift_variant:p.Asn304fs:reference|REF=T:ALT=C:YDR232W:missense_variant:p.Phe251Leu:alternative|REF=T:ALT=TGC:YER011W:frameshift_variant:p.Lys512fs:reference|REF=T:ALT=A:YER093C-A:upstream_gene_variant::alternative|REF=T:ALT=C:YER129W:missense_variant:p.Ser701Pro:alternative|REF=T:ALT=C:YPL283C:missense_variant:p.Val331Ala:alternative|REF=G:ALT=T:YGL211W:miss…	Mutant	YJF3734	Copper	CHRII:1,CHRIII:1,CHRIX:1,CHRXVI:1 (NOTE: This strains' coverage pattern is anomalous. Extra copies of CHRII,CHRIII,CHRIX,and CHRXVI are clear, but also elevated coverage for CHRIV and CHRV)	CHRIII:Aneuploid	0.0446248	NA	0.0269978	NA	12	2	14	NA	induced	0.1	Z15	M8	3	0.177831	0.109867	0.204472	0.222747	0.177815	0.164471	0.186706	0.165695	0.1762
YJF4486	S. paradoxus	REF=A:ALT=G:YNR067C:missense_variant:p.Glu40Gly:alternative|REF=T:ALT=C:YDR415C:upstream_gene_variant::alternative|REF=A:ALT=G:YPL036W:synonymous_variant:p.Thr633Thr:alternative|REF=A:ALT=G:YPL036W:synonymous_variant:p.Leu629Leu:alternative|REF=C:ALT=T:YPL036W:missense_variant:p.Glu568Lys:alternative|REF=A:ALT=G:YHR080C:missense_variant:p.Leu1210Ser:alternative|REF=T:ALT=A:YIR029W:stop_gained:p.L…	Mutant	YJF3734	Copper	Euploid	PMA1:Glu568Lys	0.0183857	NA	0.000758614	NA	13	0	13	NA	induced	0.1	Z25	M13	3	0	0	0	0.0742491	0.207451	0.175435	0.0691502	0.0832282	0.0761892
YJF4487	S. paradoxus	REF=CAT:ALT=C:YPL283C:frameshift_variant:p.His332fs:alternative|REF=T:ALT=G,*:YPL283C:missense_variant:p.His332Gln:alternative2	Mutant	YJF3734	Copper	CHRIII:2,CHRV:1,CHRVIII:2 (NOTE: This strain has coverage data consistent with diploidization)	CHRIII:Aneuploid	0.0659616	NA	0.0483345	NA	0	2	2	NA	induced	0.1	AD17	O9	3	0.294312	0.279057	0.485716	0.360267	0.441045	0.224986	0.407024	0.288103	0.347564
YJF4488	S. paradoxus	REF=A:ALT=C:YCR008W:missense_variant:p.Tyr97Ser:alternative|REF=G:ALT=A:YPL036W:missense_variant:p.Arg512Cys:alternative|REF=T:ALT=C:YKL028W:downstream_gene_variant::alternative	Mutant	YJF3734	Copper	Euploid	PMA1:Arg512Cys	0.195432	NA	0.177805	NA	3	0	3	NA	induced	0.2	AF33	P17	3	0.252546	0.551002	0.346161	0.248032	0.530809	0.255758	0.376506	0.351597	0.364051
YJF4489	S. paradoxus	REF=A:ALT=G:YGL062W:synonymous_variant:p.Ile131Ile:alternative|REF=G:ALT=C:YDL037C:missense_variant:p.Thr377Ser:alternative|REF=G:ALT=A:YBR001C:synonymous_variant:p.Asn508Asn:alternative|REF=G:ALT=A:YDR169C:missense_variant:p.Pro310Ser:alternative|REF=A:ALT=T:YFR019W:synonymous_variant:p.Leu948Leu:alternative|REF=G:ALT=A:YPL036W:missense_variant:p.Ser369Phe:alternative|REF=C:ALT=T:YGR169C:missens…	Mutant	YJF3815	Copper	Euploid	PMA1:Ser369Phe	0.0175722	NA	0.00118474	NA	18	2	20	NA	induced	0.2	B32	A16	4	0.743422	1.51721	1.08019	1.36581	1.03183	0.573588	0.951815	1.1522	1.05201
YJF4490	S. paradoxus	REF=A:ALT=T:YBL047C:upstream_gene_variant::alternative|REF=C:ALT=T:YOR342C:upstream_gene_variant::alternative	Mutant	YJF3815	Copper	CHRVIII:1	CHRVIII:Aneuploid	0.0330336	NA	0.0166462	NA	2	0	2	NA	induced	0.1	D14	B7	4	0	0.176949	0.0365817	0.158375	0.313659	0.141953	0.116747	0.159093	0.13792
YJF4491	S. paradoxus	REF=T:ALT=C:YDR275W:synonymous_variant:p.Phe183Phe:alternative|REF=T:ALT=G:YDR541C:upstream_gene_variant::alternative|REF=A:ALT=C,ACCCACC,*:YBL111C:downstream_gene_variant::alternative3	Mutant	YJF3815	Copper	CHRIII:1	CHRIII:Aneuploid	0.0336496	NA	0.0172622	NA	2	1	3	NA	induced	0.2	D30	B15	4	0.852127	1.50407	0.905397	1.42538	0.728797	0.447699	0.828774	1.12572	0.977244
YJF4492	S. paradoxus	REF=T:ALT=C:YLR347C:upstream_gene_variant::alternative	Mutant	YJF3815	Copper	Euploid		0.022082	NA	0.00569462	NA	1	0	1	NA	spontaneous	0.05	D46	B23	4	0.49332	0.294585	0.598275	0.578877	0.534234	1.31076	0.541943	0.728073	0.635008
YJF4493	S. paradoxus	REF=A:ALT=T:YDR056C:upstream_gene_variant::alternative|REF=CACACACACA:ALT=*,C,CCACACACA:YDR422C:upstream_gene_variant::alternative|REF=CACACACA:ALT=*,C:YDR422C:upstream_gene_variant::alternative|REF=G:ALT=A:YPL036W:missense_variant:p.Thr345Ile:alternative|REF=G:ALT=A:YGR091W:missense_variant:p.Gly432Asp:alternative|REF=A:ALT=T:YPR160W:upstream_gene_variant::alternative|REF=C:ALT=T:YPR160W:upstrea…	Mutant	YJF3815	Copper	Euploid	PMA1:Thr345Ile	0.38481	NA	0.368423	NA	5	2	7	NA	induced	0.2	F26	C13	4	0	0	0.0348433	0.0349507	0.18992	0.136004	0.0749212	0.0569848	0.065953
YJF4494	S. paradoxus	REF=G:ALT=T:YJR151C:stop_gained:p.Glu161*:alternative|REF=C:ALT=A:YJR151C:missense_variant:p.Pro163Thr:alternative|REF=TG:ALT=T:YIR042C:upstream_gene_variant::alternative|REF=G:ALT=T,*:YIR042C:upstream_gene_variant::alternative|REF=G:ALT=A:YDL248W:upstream_gene_variant::alternative|REF=A:ALT=AAGTAGTG:YOL105C:frameshift_variant:p.Ser232fs:reference	Mutant	YJF3815	Copper	CHRIII:1,CHRVIII:1	CHRIII:Aneuploid,CHRVIII:Aneuploid	0.0566646	NA	0.0402772	NA	3	3	6	NA	induced	0.05	H8	D4	4	0.449515	0.68933	0.390851	0.465818	0.450377	0.655778	0.430248	0.603642	0.516945
YJF4495	S. paradoxus	REF=G:ALT=A:YPL036W:missense_variant:p.Ser369Phe:alternative|REF=T:ALT=TTCAGTCATTTCTTCCTCAGTCATTTCTTCCTCAGTCATTTCTTCC,TTCAGTCATTTCTTCCTCAGTCATTTCTTCC,TTCAGTCATTTCTTCCTCAGTCATTTCTTCCTCAGTCATTTCTTCCTCAGTCATTTCTTCC:YAR050W:disruptive_inframe_insertion:p.Ile202_Val211dup:alternative3	Mutant	YJF3815	Copper	Euploid	PMA1:Ser369Phe	0.0174951	NA	0.00110763	NA	1	1	2	NA	induced	0.2	H26	D13	4	1.36177	1.63716	1.59597	1.74682	1.28679	0.86188	1.41484	1.41529	1.41506
YJF4496	S. paradoxus	REF=TGGACTAGTGCCCGAG:ALT=T:YIL169C:disruptive_inframe_deletion:p.Ser142_Pro146del:alternative|REF=A:ALT=AGATGGACTAGTGCCT,T:YIL169C:disruptive_inframe_insertion:p.Ser127_Gly128insGlyThrSerProSer:alternative|REF=A:ALT=G:YPL036W:missense_variant:p.Leu514Ser:alternative|REF=T:ALT=C:YJL133W:synonymous_variant:p.Phe131Phe:alternative	Mutant	YJF3815	Copper	CHRIII:1	PMA1:Leu514Ser,CHRIII:Aneuploid	0.179518	NA	0.163131	NA	2	2	4	NA	induced	0.2	J34	E17	4	0.262391	0.814386	0.386137	0.431282	0.412416	0.148756	0.353648	0.464808	0.409228
YJF4497	S. paradoxus	REF=C:ALT=CT:YDR150W:frameshift_variant:p.Asn791fs:alternative	Mutant	YJF3815	Copper	CHRIII:1,CHRVIII:1	CHRIII:Aneuploid,CHRVIII:Aneuploid	0.0519925	NA	0.0356051	NA	0	1	1	NA	spontaneous	0.05	J46	E23	4	0.546175	0.441877	0.65594	0.289439	0.663745	0.584527	0.621953	0.438614	0.530284
YJF4498	S. paradoxus	REF=G:ALT=T:NO_SGD_NAME:downstream_gene_variant::alternative|REF=A:ALT=ACATACTTGGTAACCAC:YOL159C-A:upstream_gene_variant::alternative	Mutant	YJF3815	Copper	Euploid		0.021457	NA	0.00506958	NA	1	1	2	NA	induced	0.05	L6	F3	4	0.331168	0.545538	0.409409	0.419408	0.49741	0.618199	0.412662	0.527715	0.470189
YJF4499	S. paradoxus	REF=TG:ALT=T,*:YER188C-A:upstream_gene_variant::alternative|REF=TGTGGGTGTG:ALT=TGTGTG,*:YER188C-A:upstream_gene_variant::alternative|REF=GT:ALT=*,G:YER188C-A:upstream_gene_variant::alternative2|REF=A:ALT=T:YDL018C:upstream_gene_variant::alternative|REF=A:ALT=T:YER091C:upstream_gene_variant::alternative|REF=C:ALT=T:YER091C:upstream_gene_variant::alternative|REF=C:ALT=T:YPL036W:missense_variant:p.G…	Mutant	YJF3815	Copper	CHRVIII:1	PMA1:Gly285Asp,CHRVIII:Aneuploid	0.280884	NA	0.264496	NA	6	3	9	NA	induced	0.15	L22	F11	4	0.433666	0.731653	0.641254	0.411998	0.981074	0.445164	0.685331	0.529605	0.607468
YJF4500	S. paradoxus	REF=A:ALT=G:YPR199C:upstream_gene_variant::alternative|REF=A:ALT=G:YMR156C:synonymous_variant:p.Phe236Phe:alternative	Mutant	YJF3815	Copper	CHRIII:1,CHRVIII:1	CHRIII:Aneuploid,CHRVIII:Aneuploid	0.0565518	NA	0.0401644	NA	2	0	2	NA	induced	0.3	L40	F20	4	0.750806	0.375985	0.761497	0.470755	0.725773	0.684013	0.746025	0.510251	0.628138
YJF4501	S. paradoxus	REF=A:ALT=T:YBR152W:missense_variant:p.Lys35Ile:alternative|REF=TC:ALT=T:YDL248W:upstream_gene_variant::alternative|REF=A:ALT=T:YKL072W:missense_variant:p.Asn605Lys:alternative|REF=T:ALT=A:YFL063W:upstream_gene_variant::alternative	Mutant	YJF3815	Copper	CHRIII:1,CHRV:1,CHRVIII:1,CHRXVI:1	CHRIII:Aneuploid,CHRVIII:Aneuploid	0.14605	NA	0.129662	NA	3	1	4	NA	induced	0.1	N10	G5	4	0.414301	0.361949	0.430267	0.392075	0.443347	0.127505	0.429305	0.293843	0.361574
YJF4502	S. paradoxus	REF=AGCT:ALT=A:YDL037C:conservative_inframe_deletion:p.Ser371del:alternative|REF=AGTTGGATCAACTGAAGTTGAACTGACGATGGAG:ALT=A:YDL037C:disruptive_inframe_deletion:p.Ser360_Thr370del:alternative|REF=T:ALT=A:YDR027C:stop_lost&splice_region_variant:p.Ter890Leuext*?:alternative|REF=T:ALT=C:YER076C:missense_variant:p.Tyr5Cys:reference	Mutant	YJF3815	Copper	Euploid		0.0187187	NA	0.00233128	NA	2	2	4	NA	induced	0.1	N16	G8	4	1.07843	1.0874	1.01164	0.969964	0.958758	0.885977	1.01628	0.981115	0.998696
YJF4503	S. paradoxus	REF=AC:ALT=A:YBR188C:frameshift_variant:p.Ser108fs:reference|REF=G:ALT=A:YDR034C:upstream_gene_variant::reference|REF=TTGAACCAGTGCCAGATGAACCAGTGCCAGATGGACTAGTTCCAGATGGACTAGTGCCCGATGAACCAGTGCCAGATGAACCAGTGCCAGATGGACTAGTGCCCGA:ALT=T:YIL169C:conservative_inframe_deletion:p.Ser242_Ser276del:alternative|REF=G:ALT=A:YPL036W:missense_variant:p.Pro816Leu:alternative|REF=T:ALT=C:YKL069W:missense_variant:p…	Mutant	YJF3815	Copper	Euploid	PMA1:Pro816Leu	0.0306819	NA	0.0142945	NA	5	3	8	NA	induced	0.2	N32	G16	4	0.0154061	0	0.0795673	0.179623	0.0917959	0	0.0622565	0.0598743	0.0610654
YJF4504	S. paradoxus	REF=T:ALT=C:YER076C:missense_variant:p.Tyr5Cys:reference|REF=A:ALT=T:YMR101C:missense_variant:p.Val70Asp:alternative	Mutant	YJF3815	Copper	CHRIII:1,CHRVIII:1,CHRIX:1	CHRIII:Aneuploid,CHRVIII:Aneuploid	0.0623555	NA	0.0459681	NA	2	0	2	NA	spontaneous	0.2	N46	G23	4	0.229041	0.147292	0.295533	0.257279	0.242834	0.239124	0.255803	0.214565	0.235184
YJF4505	S. paradoxus	REF=T:ALT=C:YER076C:missense_variant:p.Tyr5Cys:reference|REF=A:ALT=G:YPL036W:missense_variant:p.Leu514Ser:alternative|REF=G:ALT=A:YKL220C:upstream_gene_variant::alternative	Mutant	YJF3815	Copper	Euploid	PMA1:Leu514Ser	0.0747783	NA	0.0583909	NA	3	0	3	NA	induced	0.1	P14	H7	4	0.154061	0.250939	0.250069	0.215548	0.295787	0.0276868	0.233306	0.164725	0.199015
YJF4506	S. paradoxus	REF=AAC:ALT=A:YAR023C:upstream_gene_variant::reference|REF=G:ALT=A:YLL066C:missense_variant:p.Gly173Arg:alternative	Mutant	YJF3815	Copper	CHRVIII:1	CHRVIII:Aneuploid	0.0230134	NA	0.00662597	NA	1	1	2	NA	spontaneous	0.05	P44	H22	4	0.49287	0.359451	0.590686	0.408027	0.489031	0.604081	0.524196	0.457186	0.490691
YJF4507	S. paradoxus	REF=C:ALT=T:YPL036W:missense_variant:p.Asp535Asn:alternative|REF=ATT:ALT=AT,A:YIL119C:frameshift_variant:p.Lys178fs:alternative2|REF=G:ALT=GT,*:YIR042C:upstream_gene_variant::alternative2|REF=G:ALT=GT,*:YIR042C:upstream_gene_variant::alternative2|REF=G:ALT=GGGT,*:YIR042C:upstream_gene_variant::alternative2|REF=G:ALT=GT:NO_SGD_NAME:upstream_gene_variant::alternative|REF=A:ALT=T:NO_SGD_NAME:upstrea…	Mutant	YJF3815	Copper	Euploid	PMA1:Asp535Asn	0.155991	NA	0.139604	NA	3	5	8	NA	induced	0.1	R12	I6	4	0.0979245	0.406474	0.400784	0.549331	0.609599	0.568821	0.369436	0.508209	0.438822
YJF4508	S. paradoxus	REF=G:ALT=A:YPL036W:missense_variant:p.Ser235Phe:alternative|REF=C:ALT=T:YLR115W:missense_variant:p.Ser617Phe:alternative	Mutant	YJF3815	Copper	Euploid	PMA1:Ser235Phe	0.250956	NA	0.234569	NA	2	0	2	NA	induced	0.15	R22	I11	4	0	0.0865531	0.0918555	0.239839	0.260283	0.105635	0.117379	0.144009	0.130694
YJF4509	S. paradoxus	REF=G:ALT=A:YPL036W:missense_variant:p.Pro816Leu:alternative|REF=T:ALT=G:YHR099W:missense_variant:p.Ile1555Ser:alternative|REF=T:ALT=A:YKL057C:missense_variant:p.Glu371Val:alternative	Mutant	YJF3815	Copper	Euploid	PMA1:Pro816Leu	0.117348	NA	0.100961	NA	3	0	3	NA	induced	0.2	T28	J14	4	0	0	0	0.10305	0.0532941	0	0.0177647	0.0343502	0.0260574
YJF4510	S. paradoxus	REF=T:ALT=C:YHL050C:synonymous_variant:p.Ser145Ser:alternative|REF=T:ALT=C:YHL050C:synonymous_variant:p.Thr153Thr:alternative	Mutant	YJF3815	Copper	CHRIII:1,CHRVIII:1	CHRIII:Aneuploid,CHRVIII:Aneuploid	0.0516894	NA	0.035302	NA	2	0	2	NA	spontaneous	0.15	T48	J24	4	0.620666	0.264391	0.808461	0.463257	0.782123	0.616024	0.737084	0.447891	0.592487
YJF4511	S. paradoxus		Mutant	YJF3815	Copper	CHRIII:1,CHRVIII:1	CHRIII:Aneuploid,CHRVIII:Aneuploid	0.0557185	NA	0.0393311	NA	0	0	0	NA	spontaneous	0.05	V44	K22	4	0.512198	0.359451	0.542137	0.30602	0.505609	0.468683	0.519981	0.378051	0.449016
YJF4512	S. paradoxus	REF=C:ALT=T:YDR295C:upstream_gene_variant::alternative|REF=G:ALT=A:YJL110C:upstream_gene_variant::alternative|REF=A:ALT=G:YLR336C:missense_variant:p.Leu364Ser:alternative	Mutant	YJF3815	Copper	CHRIII:1,CHRIX:1	CHRIII:Aneuploid	0.0569557	NA	0.0405683	NA	3	0	3	NA	induced	0.1	Z12	M6	4	0.203084	0	0.31213	0.318143	0.241357	0.0712174	0.25219	0.129787	0.190989
YJF4513	S. paradoxus		Mutant	YJF3815	Copper	CHRIII:1	CHRIII:Aneuploid	0.0237147	NA	0.00732725	NA	0	0	0	NA	spontaneous	0.15	Z48	M24	4	0.171	0	0.321436	0.381506	0.0904496	0.103824	0.194295	0.161777	0.178036
YJF4514	S. paradoxus	REF=G:ALT=T:YPL036W:missense_variant:p.Ser250Tyr:alternative	Mutant	YJF3815	Copper	Euploid	PMA1:Ser250Tyr	0.24695	NA	0.230562	NA	1	0	1	NA	spontaneous	0.15	AB48	N24	4	0.0126667	0	0.0243512	0.0545009	0.127694	0.221492	0.0549038	0.0919976	0.0734507
YJF4515	S. paradoxus	REF=G:ALT=C:YDL020C:upstream_gene_variant::alternative|REF=A:ALT=G:YFL011W:upstream_gene_variant::alternative|REF=C:ALT=T:YFR054C:missense_variant:p.Gly567Glu:alternative|REF=A:ALT=G:YGR233C:synonymous_variant:p.Asn307Asn:alternative|REF=A:ALT=G:YGR233C:synonymous_variant:p.Asn306Asn:alternative|REF=A:ALT=G:YGR233C:synonymous_variant:p.Asn305Asn:alternative|REF=A:ALT=AC:YOL159C-A:upstream_gene_va…	Mutant	YJF3815	Copper	CHRVIII:1	CHRVIII:Aneuploid	0.135263	NA	0.118876	NA	7	1	8	NA	induced	0.1	AD12	O6	4	0.739979	1.10469	0.814519	0.900476	0.987523	0.779369	0.84734	0.928179	0.88776
YJF4516	S. paradoxus	REF=A:ALT=C:YER076C:missense_variant:p.Trp156Gly:reference	Mutant	YJF3815	Copper	CHRIII:1	CHRIII:Aneuploid	0.0331614	NA	0.016774	NA	1	0	1	NA	spontaneous	0.1	AD46	O23	4	0.308325	0	0.475737	0.353758	0.534234	0.433967	0.439432	0.262575	0.351003
YJF4517	S. paradoxus	REF=T:ALT=TA:YDR225W:upstream_gene_variant::alternative|REF=T:ALT=A:YDR225W:upstream_gene_variant::alternative|REF=A:ALT=C:YER076C:missense_variant:p.Trp156Gly:reference	Mutant	YJF3815	Copper	CHRI:1,CHRIII:1,CHRVIII:1,CHRIX:2 (NOTE: This strain has coverage data consistent with diploidization)	CHRIII:Aneuploid,CHRVIII:Aneuploid	0.0398057	NA	0.0234183	NA	2	1	3	NA	induced	0.15	AF16	P8	4	0.443333	0.859272	0.448063	0.708511	0.500133	0.408376	0.463843	0.65872	0.561281
YJF4518	S. paradoxus	REF=C:ALT=A:YDR032C:upstream_gene_variant::alternative|REF=C:ALT=T:YGR295C:missense_variant:p.Ala173Val:reference|REF=A:ALT=C:YGL124C:missense_variant:p.Leu336Val:alternative|REF=A:ALT=G:YGL028C:upstream_gene_variant::alternative|REF=T:ALT=C:YKR072C:upstream_gene_variant::alternative|REF=A:ALT=T:YLR438W:missense_variant:p.Asn348Tyr:alternative|REF=T:ALT=A:YMR282C:missense_variant:p.Ile226Phe:alte…	Mutant	YJF3815	Copper	CHRIII:1	CHRIII:Aneuploid	0.0289378	NA	0.0125504	NA	7	0	7	NA	induced	0.2	AF26	P13	4	0.740999	1.18976	0.862034	0.763012	1.05879	0.712927	0.887275	0.888567	0.887921
YJF4519	S. cerevisiae	REF=A:ALT=G:YGR146C:synonymous_variant:p.Leu59Leu:alternative|REF=A:ALT=G:YJL140W:missense_variant:p.Lys71Glu:alternative|REF=A:ALT=G:YKL010C:synonymous_variant:p.Leu554Leu:alternative|REF=A:ALT=G:YKR017C:upstream_gene_variant::alternative|REF=C:ALT=G:YLR001C:upstream_gene_variant::alternative|REF=T:ALT=A:YNL339C:upstream_gene_variant::reference|REF=T:ALT=C:YNL217W:missense_variant:p.Leu136Ser:al…	Mutant	YJF3731	Sulfite	Euploid	RTS1:Leu329fs	NA	3.55133	NA	0.929897	8	1	9	NA	induced	2	C11	B6	1	NA	NA	NA	NA	NA	NA	NA	NA	NA
YJF4520	S. cerevisiae	REF=G:ALT=A:YBR118W:missense_variant:p.Gly119Asp:alternative|REF=G:ALT=A:YDR389W:missense_variant:p.Glu542Lys:alternative|REF=G:ALT=A:YJR151C:missense_variant:p.Pro198Ser:reference|REF=G:ALT=T:YJR151C:synonymous_variant:p.Thr196Thr:reference|REF=G:ALT=T:YJR160C:missense_variant:p.Thr581Asn:reference|REF=T:ALT=A:YLR405W:missense_variant:p.Asn90Lys:alternative|REF=CT:ALT=C:YOR014W:frameshift_varian…	Mutant	YJF3731	Sulfite	Euploid	RTS1:Leu391fs	NA	3.29463	NA	0.673195	6	1	7	NA	induced	2	AA11	N6	1	0.619432	0.480385	0.413392	0.448067	0.460216	0.135397	0.49768	0.354616	0.426148
YJF4522	S. cerevisiae	REF=C:ALT=CTTCTGTTGTAGT:YDR420W:disruptive_inframe_insertion:p.Ala524_Pro525insSerValValVal:alternative|REF=C:ALT=CTTCAA:YER189W:upstream_gene_variant::alternative|REF=A:ALT=G:YGL051W:missense_variant:p.Tyr48Cys:reference|REF=T:ALT=C:YGL051W:missense_variant:p.Val51Ala:reference|REF=T:ALT=C:YKR106W:downstream_gene_variant::reference|REF=A:ALT=G:YLR410W-A:missense_variant:p.Asn39Ser:REF=A:ALT=G:YL…	Mutant	YJF3731	Sulfite	CHRVIII:1		NA	3.02688	NA	0.405446	5	2	7	NA	spontaneous	3	AB46	N23	4	0.412079	0.126352	0	0.423199	0.245372	0.813065	0.219151	0.454205	0.336678
YJF4523	S. cerevisiae	REF=G:ALT=A:YDR408C:missense_variant:p.Ala127Val:alternative|REF=C:ALT=A:YDR407C:upstream_gene_variant::alternative	Mutant	YJF3731	Sulfite	Euploid		NA	4.65714	NA	2.03571	2	0	2	NA	spontaneous	3	AD46	O23	4	0.0265858	0	0	0.911505	0.471115	1.02829	0.1659	0.646598	0.406249
YJF4525	S. cerevisiae	REF=A:ALT=T:YCR002C:upstream_gene_variant::alternative|REF=G:ALT=T:YGL054C:upstream_gene_variant::reference|REF=T:ALT=TAG:YGL054C:upstream_gene_variant::reference|REF=T:ALT=C:YGR156W:missense_variant:p.Ser342Pro:alternative|REF=C:ALT=CT:YGR156W:frameshift_variant:p.Met343fs:alternative|REF=C:ALT=CA:YHR082C:frameshift_variant:p.Gly30fs:alternative|REF=A:ALT=C:YHR082C:missense_variant:p.Ser25Arg:al…	Mutant	YJF3732	Sulfite	Euploid	KSP1:Ser25Arg	NA	2.8682	NA	1.0697	4	4	8	NA	induced	3	A24	A12	2	1.00027	0.625211	1.16752	0.932315	1.3225	0.979076	1.16343	0.845534	1.00448
YJF4526	S. cerevisiae	REF=GAGAA:ALT=G:YAR031W:frameshift_variant:p.Glu55fs:reference|REF=A:ALT=ATT:YDL133W:upstream_gene_variant::alternative|REF=AG:ALT=TG,A:YDL133W:upstream_gene_variant::alternative2|REF=G:ALT=GA,*:YDL133W:upstream_gene_variant::alternative2|REF=G:ALT=T:YDR017C:upstream_gene_variant::alternative|REF=C:ALT=T:YDR023W:synonymous_variant:p.Ser371Ser:alternative|REF=A:ALT=T:YDR023W:missense_variant:p.Asn…	Mutant	YJF3732	Sulfite	Euploid		NA	2.45866	NA	0.660158	7	7	14	mitochondrialstructuralvariant:heterozygouscall	induced	2	S14	J7	2	0.757943	0.766026	0.746961	0.710291	0.706617	0.826083	0.737174	0.767467	0.75232
YJF4527	S. cerevisiae	REF=A:ALT=T:YOR014W:stop_gained:p.Lys571*:alternative|REF=TTATTTA:ALT=T::intergenic_region::reference|REF=C:ALT=CT,CTT::intergenic_region::reference|REF=ATT:ALT=A::intergenic_region::reference|REF=T:ALT=TA::intergenic_region::reference|REF=A:ALT=ATATT::intergenic_region::reference	Mutant	YJF3732	Sulfite	Euploid	RTS1:Lys571*	NA	2.64438	NA	0.845882	1	5	6	NA	induced	3	S16	J8	2	0.691065	0.561753	0.635712	0.0417818	0.504726	0	0.610501	0.201178	0.40584
YJF4528	S. cerevisiae	REF=T:ALT=C:YDL179W:upstream_gene_variant::alternative|REF=T:ALT=C:YDL074C:missense_variant:p.Asn227Asp:alternative|REF=G:ALT=A:YDR422C:upstream_gene_variant::alternative|REF=G:ALT=A:YDR429C:missense_variant:p.Ser16Phe:alternative|REF=G:ALT=A:YFL027C:synonymous_variant:p.Tyr95Tyr:alternative|REF=A:ALT=G:YFL008W:missense_variant:p.Lys746Glu:alternative|REF=A:ALT=T:YGR165W:missense_variant:p.Asn311…	Mutant	YJF3732	Sulfite	Euploid	KSP1:Leu3*	NA	2.68472	NA	0.886217	18	7	25	mitochondrialstructuralvariant:unclear (two variants called)	induced	2	U10	K5	2	1.02868	0.942957	0.987557	0.856662	0.889407	0.831779	0.968548	0.877133	0.92284
YJF4529	S. cerevisiae	REF=C:ALT=T:YBL034C:upstream_gene_variant::alternative|REF=T:ALT=C:YDL236W:missense_variant:p.Phe151Leu:alternative|REF=C:ALT=T:YDL234C:missense_variant:p.Val195Ile:alternative|REF=C:ALT=T:YER162C:missense_variant:p.Val310Ile:alternative|REF=C:ALT=T:YHR174W:missense_variant:p.Ser356Phe:alternative|REF=C:ALT=T:YHR174W:synonymous_variant:p.Ser356Ser:alternative|REF=T:ALT=A:YJR109C:upstream_gene_var…	Mutant	YJF3732	Sulfite	Euploid	RTS1:Leu538Ser	NA	2.32755	NA	0.529046	15	1	16	NA	induced	3	U16	K8	2	0.439031	0.433752	0.468197	0.0788389	0.235505	0	0.380911	0.170864	0.275887
YJF4530	S. cerevisiae	REF=G:ALT=GCAGGCGGTAATGATGAAGCAGTTTCCTGGCTTGTTGTTGTACTGATAA:YAL067C:upstream_gene_variant::alternative|REF=A:ALT=G:YBR115C:upstream_gene_variant::alternative|REF=TCTCAGCAGCAGAGGAAGTCTCAACAGCAGAAGAAGC:ALT=T,*:YDR534C:conservative_inframe_deletion:p.Ala293_Glu304del:reference|REF=A:ALT=T:YHR082C:stop_gained:p.Leu272*:alternative|REF=AGGTGTAGGCTTTTCCTTTGTGCATGAGGTAGTGGTTGGG:ALT=A:YIR019C:disruptive_…	Mutant	YJF3732	Sulfite	Euploid	KSP1:Leu272*	NA	2.69793	NA	0.89943	6	3	9	NA	induced	3	AA16	N8	2	0.981688	1.33396	0.991819	0.767676	0.748817	0.358349	0.907441	0.819995	0.863718
YJF4531	S. paradoxus	REF=T:ALT=C:YGL080W:upstream_gene_variant::alternative|REF=G:ALT=A:YHR058C:missense_variant:p.Pro14Ser:alternative|REF=T:ALT=C:YNL020C:synonymous_variant:p.Leu427Leu:alternative|REF=A:ALT=C:YFL063W:upstream_gene_variant::alternative|REF=C:ALT=A:YFL063W:upstream_gene_variant::alternative|REF=C:ALT=T:YOR014W:stop_gained:p.Gln580*:alternative|REF=T:ALT=TC:YOR014W:frameshift_variant:p.Leu674fs:altern…	Mutant	YJF3734	Sulfite	Euploid	RTS1:Gln580*	NA	2.76692	NA	1.1895	10	1	11	NA	induced	3	H41	D21	3	0.119478	0	0.287644	0.147036	0	0.0202954	0.135707	0.0557773	0.0957423
YJF4532	S. paradoxus	REF=G:ALT=A:YOR071C:missense_variant:p.Val564Ile:alternative|REF=C:ALT=T:YML051W:missense_variant:p.Thr77Ile:alternative|REF=G:ALT=A,*:YMR318C:upstream_gene_variant::alternative2|REF=G:ALT=T,*:YMR318C:upstream_gene_variant::alternative2|REF=C:ALT=T:YOR014W:stop_gained:p.Gln523*:alternative	Mutant	YJF3734	Sulfite	Euploid	RTS1:Gln523*	NA	2.99812	NA	1.4207	3	2	5	NA	induced	2	J1	E1	3	0.482822	0.292773	0.933859	0.107849	0.47051	0.688659	0.629064	0.363094	0.496079
YJF4538	S. paradoxus	REF=C:ALT=T:YDL248W:synonymous_variant:p.Pro67Pro:reference|REF=T:ALT=C:YAR073W:synonymous_variant:p.Val445Val:alternative|REF=A:ALT=G:YDL037C:synonymous_variant:p.Tyr415Tyr:reference|REF=C:ALT=A:YDL037C:missense_variant:p.Val411Leu:reference|REF=G:ALT=A:YDL037C:synonymous_variant:p.Ser410Ser:reference|REF=C:ALT=T:YDR484W:missense_variant:p.Ser316Leu:alternative|REF=T:ALT=C:YER025W:missense_varia…	Mutant	YJF3734	Sulfite	Euploid		NA	2.7672	NA	1.18977	12	1	13	NA	induced	3	AD31	O16	3	0.122484	0	0.25653	0.261594	0.0311815	0.032862	0.136732	0.0981519	0.117442
YJF4539	S. paradoxus	REF=A:ALT=T:YDR463W:missense_variant:p.Thr217Ser:alternative|REF=C:ALT=T:YDR463W:missense_variant:p.Thr217Ile:alternative|REF=A:ALT=G:NO_SGD_NAME:upstream_gene_variant::alternative|REF=G:ALT=A:YBL079W:missense_variant:p.Pro1374Ser:alternative|REF=T:ALT=C:YLR347C:upstream_gene_variant::alternative|REF=T:ALT=A:YML091C:synonymous_variant:p.Leu611Leu:alternative|REF=C:ALT=A:YNR071C:upstream_gene_vari…	Mutant	YJF3815	Sulfite	Euploid		NA	2.1826	NA	0.482729	9	0	9	NA	induced	2	J2	E1	4	1.01274	0.626962	0.852451	0.995862	0.884536	1.17827	0.916575	0.933697	0.925136
YJF4540	S. paradoxus	REF=A:ALT=G:YAL063C:synonymous_variant:p.Asn118Asn:alternative|REF=C:ALT=T:YBR296C:upstream_gene_variant::alternative|REF=G:ALT=A:YML056C:missense_variant:p.Glu8Lys:alternative|REF=C:ALT=G:YOR014W:stop_gained:p.Ser186*:alternative	Mutant	YJF3815	Sulfite	Euploid	RTS1:Ser186*	NA	3.00489	NA	1.30502	4	0	4	NA	induced	2	L2	F1	4	0.373114	0	0.504267	0	0.331701	0.700993	0.403027	0.233664	0.318346
YJF4541	S. paradoxus	REF=TGAACCATGGACTGGTACTTTCACTTCTACTTCTACTGAAATGACCACTGTCACTGGTACTAATGGTGTTCCAACTGACGAAACCGTCATTGTTATCAGAACTCCAACCAGTGAAGGTCTAATCAGC:ALT=T,*:YAR050W:conservative_inframe_deletion:p.Glu231_Ser272del:alternartive2|REF=C:ALT=T:YKL157W:upstream_gene_variant::alternative|REF=GCAC:ALT=G:YJL200C:disruptive_inframe_deletion:p.Gly206del:alternative	Mutant	YJF3815	Sulfite	Euploid		NA	2.87041	NA	1.17054	1	2	3	NA	spontaneous	1.5	P2	H1	4	0.284277	0	0.204108	0	0.359343	0.134233	0.282576	0.0447442	0.16366
YJF4542	S. paradoxus	REF=G:ALT=A:YHR082C:stop_gained:p.Gln653*:alternative	Mutant	YJF3815	Sulfite	Euploid	KSP1:Gln653*	NA	2.33563	NA	0.635764	1	0	1	NA	spontaneous2	1.5	P6	H3	4	0.787208	0.700789	0.763708	0.669907	0.808985	1.04883	0.786634	0.806509	0.796572
YJF4543	S. paradoxus	REF=G:ALT=A:YHR082C:stop_gained:p.Gln653*:alternative	Mutant	YJF3815	Sulfite	Euploid	KSP1:Gln653*	NA	2.43182	NA	0.731954	1	0	1	NA	spontaneous2	1.5	V4	K2	4	0.883336	0.466924	0.867419	0.691978	0.794598	1.10617	0.848451	0.755023	0.801737
YJF4545	S. paradoxus	REF=T:ALT=G:YBR296C:upstream_gene_variant::alternative|REF=T:ALT=C:YER076C:missense_variant:p.Tyr5Cys:reference|REF=G:ALT=A:YHR082C:stop_gained:p.Gln653*:alternative|REF=A:ALT=C:NO_SGD_NAME:upstream_gene_variant::reference	Mutant	YJF3815	Sulfite	Euploid	KSP1:Gln653*	NA	1.96362	NA	0.263751	4	0	4	NA	spontaneous2	1.5	AB4	N2	4	1.07724	0.653693	0.835292	0.754885	0.77694	1.50668	0.89649	0.971751	0.934121
YJF4613	S. cerevisiae	REF=C:ALT=CTGGCTTGTTGTCGCACTGGTAACAGGTGGTAATGAAGAAGCAGTTTCCTGGCTTGTTGTCGCACTGGTAACAGGTGGTAATGATGAAGCAGTTTCT,CTGGCTTGTTGTCGCACTGGTAACAGGTGGTAATGATGAAGCAGTTTCT:YAL067C:upstream_gene_variant::alternartive2|REF=T:ALT=C:YDR032C:upstream_gene_variant::alternative|REF=A:ALT=G:YGR283C:synonymous_variant:p.Ile184Ile:alternative|REF=T:ALT=C:YHR146W:synonymous_variant:p.Phe60Phe:alternative|REF=T:ALT=C:YIL1…	Mutant	YJF3731	Sulfite	Euploid		NA	3.05914	NA	0.437703	8	3	11	NA	induced	2	AE21	P11	1	0.806604	0.200935	0.757457	0.423158	0.809176	0.58642	0.791079	0.403504	0.597292
YJF4614	S. cerevisiae	REF=A:ALT=C:YAR033W:missense_variant:p.Asn71Thr:reference|REF=A:ALT=G:YBL097W:missense_variant:p.Glu333Gly:alternative|REF=T:ALT=A:YML076C:synonymous_variant:p.Ile245Ile:alternative|REF=G:ALT=A:YOR014W:missense_variant:p.Glu491Lys:alternative|REF=A:ALT=T:YPR073C:upstream_gene_variant::alternative	Mutant	YJF3732	Sulfite	Euploid	RTS1:Glu491Lys	NA	2.30815	NA	0.50965	5	0	5	NA	induced	3	AA18	N9	2	1.18203	1.01381	1.05479	0.675555	0.956181	0.293194	1.06434	0.660853	0.862594
YJF4615	S. paradoxus	REF=C:ALT=T:YBR259W:synonymous_variant:p.His584His:alternative|REF=G:ALT=GA:YDR285W:frameshift_variant:p.Gly301fs:alternative|REF=T:ALT=A:YDR310C:stop_gained:p.Lys400*:alternative|REF=A:ALT=G:YDR439W:synonymous_variant:p.Ala135Ala:alternative|REF=C:ALT=T:YDR452W:missense_variant:p.Ser265Phe:alternative|REF=G:ALT=A:YDR473C:upstream_gene_variant::alternative|REF=G:ALT=T:YDR473C:upstream_gene_varian…	Mutant	YJF3734	Sulfite	Euploid		NA	2.99642	NA	1.419	10	1	11	381bpdeletion:YBR275C	induced	2	B1	A1	3	1.34682	0.585546	1.20068	1.26723	0.883989	1.11104	1.14383	0.987937	1.06588
YJF4616	S. paradoxus	REF=A:ALT=G:YAL063C:synonymous_variant:p.Ile37Ile:alternative|REF=A:ALT=C:YFL008W:missense_variant:p.Met42Leu:alternative|REF=A:ALT=T:YFR037C:upstream_gene_variant::alternative|REF=G:ALT=A,T:YHR101C:upstream_gene_variant::alternative2|REF=T:ALT=G:YKL168C:upstream_gene_variant::alternative|REF=C:ALT=T:YKL033W-A:upstream_gene_variant::alternative|REF=C:ALT=T:YKL033W-A:upstream_gene_variant::alterna…	Mutant	YJF3734	Sulfite	Euploid	RTS1:Glu639*	NA	2.9257	NA	1.34828	7	1	8	NA	induced	2	F1	C1	3	0.686115	0.292773	0.698806	0.269623	0.5418	0.679477	0.64224	0.413958	0.528099
YJF4617	S. paradoxus	REF=C:ALT=G:YHR048W:missense_variant:p.Arg138Gly:alternative|REF=G:ALT=T:YIL061C:missense_variant:p.Gln291Lys:alternative|REF=A:ALT=G:YJR098C:upstream_gene_variant::alternative|REF=A:ALT=G:YML097C:synonymous_variant:p.His183His:alternative|REF=G:ALT=A:YPR016C:upstream_gene_variant::alternative|REF=A:ALT=G:YPR016C:upstream_gene_variant::alternative|REF=A:ALT=G:YPR166C:upstream_gene_variant::altern…	Mutant	YJF3734	Sulfite	CHRII:1,CHRIII:1 (NOTE: This strain has coverage data consistent with diploidization)		NA	2.5575	NA	0.980079	7	0	7	NA	induced	3	H39	D20	3	0.358434	0.483567	0.84855	0.68617	0.456331	0.507386	0.554438	0.559041	0.55674
YJF4618	S. paradoxus	REF=A:ALT=T:YDL037C:missense_variant:p.Val441Glu:reference|REF=A:ALT=G:YDL037C:synonymous_variant:p.Tyr415Tyr:reference|REF=C:ALT=A:YDL037C:missense_variant:p.Val411Leu:reference|REF=G:ALT=A:YDL037C:synonymous_variant:p.Ser410Ser:reference|REF=G:ALT=C:YER151C:missense_variant:p.Gln615Glu:alternative|REF=T:ALT=TAGTGCCAGATGAACC:YIL169C:conservative_inframe_insertion:p.Thr154_Ser155insGlySerSerGlyTh…	Mutant	YJF3734	Sulfite	Euploid		NA	2.87243	NA	1.295	16	2	18	NA	induced	3	R35	I18	3	0	0.717429	0.77051	0.960612	0.672204	1.68504	0.480905	1.12103	0.800965
YJF4619	S. paradoxus	REF=T:ALT=TC:YDR178W:frameshift_variant:p.Glu60fs:alternative|REF=G:ALT=C:YDR338C:upstream_gene_variant::alternative|REF=T:ALT=A:YMR173W:missense_variant:p.Tyr129Asn:alternative	Mutant	YJF3734	Sulfite	Euploid		NA	2.64231	NA	1.06488	2	1	3	NA	spontaneous	1.5	V3	K2	3	0.717408	0	0.524214	0	0.530086	0.043816	0.590569	0.0146053	0.302587
YJF4620	S. paradoxus	REF=T:ALT=C:YER166W:missense_variant:p.Lys161Arg:alternative|REF=TGA:ALT=T:YBR187W:frameshift_variant:p.Lys172fs:alternative|REF=A:ALT=C:YGR210C:synonymous_variant:p.Val357Val:alternative|REF=C:ALT=G:YHR205W:stop_gained:p.Ser120*:alternative|REF=C:ALT=A:NO_SGD_NAME:upstream_gene_variant::alternative|REF=A:ALT=G:NO_SGD_NAME:upstream_gene_variant::alternative|REF=A:ALT=G:NO_SGD_NAME:upstream_gene_v…	Mutant	YJF3815	Sulfite	CHRXI:1		NA	2.44742	NA	0.747547	9	1	10	NA	induced	2	F2	C1	4	0.142139	0.0895661	0.192102	0.497931	0.0829253	0.178977	0.139055	0.255491	0.197273
YJF4621	S. paradoxus	REF=A:ALT=G:YCR054C:missense_variant:p.Leu219Pro:alternative|REF=G:ALT=C:YDR034C:missense_variant:p.Gln166Glu:alternative|REF=T:ALT=A:YER064C:stop_gained:p.Lys259*:alternative|REF=T:ALT=C:YER114C:upstream_gene_variant::alternative|REF=A:ALT=G:YHR077C:synonymous_variant:p.Phe716Phe:alternative|REF=T:ALT=C:YIL129C:missense_variant:p.Lys1144Glu:alternative|REF=A:ALT=G:YMR077C:upstream_gene_variant::…	Mutant	YJF3815	Sulfite	CHRVIII:1		NA	3.12668	NA	1.42681	8	1	9	NA	induced	2	H2	D1	4	0	0	0.504267	0.348552	0.704865	1.10369	0.403044	0.484081	0.443562
YJF4622	S. paradoxus		Mutant	YJF3815	Sulfite	Euploid		NA	1.96835	NA	0.268479	0	0	0	NA	spontaneous	2	N14	G7	4	0.960697	0.782499	0.917817	1.25333	1.02998	1.08114	0.969497	1.03899	1.00424
YJF4623	S. paradoxus		Mutant	YJF3815	Sulfite	Euploid		NA	1.84063	NA	0.140765	0	0	0	NA	spontaneous	1.5	V10	K5	4	1.08192	0.60708	1.17866	1.46008	1.00358	1.23374	1.08805	1.1003	1.09418
YJF4624	S. paradoxus		Mutant	YJF3815	Sulfite	CHRX:1		NA	2.21635	NA	0.516477	0	0	0	NA	spontaneous	1.5	AD4	O2	4	1.39288	0.844817	0.301322	1.34454	0.859995	1.20182	0.851399	1.1304	0.990897
1(Column O) Sites that were retained after filtering but show 5 or more independent hits are not included in these tabulations due to low confidence, most of these cases reside in telomeric regions
2(Column Q) These three strains are likely derivatives of a single mutational event. They were all recovered from the 1.5mM mock mutagenized plate.
3(H41, C46) These mutations were found post hoc to have been erroneously filtered

## Sheet: Table S4
Table S4. Mutation rates obtained in this study and associated calculations
Colony count data																		Screen saturation inference following Lang and Murray (2007)					Calculations
Stressor Concentration	Plate Type	YJF3731con_colony_count	YJF3731mut_colony_count	YJF3732con_colony_count	YJF3732mut_colony_count	YJF3734con_colony_count	YJF3734mut_colony_count	YJF3815con_colony_count	YJF3815mut_colony_count	YJF4573con_colony_count	YJF4573mut_colony_count	YJF4574con_colony_count	YJF4574mut_colony_count	YJF4575con_colony_count	YJF4575mut_colony_count	YJF4576con_colony_count	YJF4576mut_colony_count		YJF3731	YJF3732	YJF3734	YJF3815	Figure	Source
30mg/ml	canavanine	8	83	16	152	19	317	4	180	NA	NA	NA	NA	NA	NA	NA	NA	Lang and Murray (2007) phenotypic mutation rate	1.52 x 10-7	1.52 x 10-7	1.52 x 10-7	1.52 x 10-7	Observed phenotypic mutation rate =	(colonies recovered on 60mg/ml canavanine) /(cells plated per plate)
45mg/ml	canavanine	0	59	13	94	4	124	2	85	NA	NA	NA	NA	NA	NA	NA	NA	Observed phenotypic mutation rate (60mg/ml)	1.7 x 10-5	1.0 x 10-5	1.39 x 10-5	1.25 x 10-5	Fold induction =	Observed phenotypic mutation rate/Lang and Murray (2007) phenotypic mutation rate
60mg/ml	canavanine	0	46	0	38	4	82	4	64	NA	NA	NA	NA	NA	NA	NA	NA	Fold induction	112	66	91	82	Inferred per bp mutation rate =	Fold induction * Lang and Murray (2007) per bp mutation rate
0mM	sulfite	NA	NA	NA	NA	NA	NA	NA	NA	NA	NA	NA	NA	NA	NA	NA	NA	Lang and Murray (2007) per bp mutation rate	6.44 x 10-10	6.44 x 10-10	6.44 x 10-10	6.44 x 10-10	Inferred mutations per genome =	Inferred per bp mutation rate * 12 x 106
0.5mM	sulfite	NA	NA	NA	NA	NA	NA	NA	NA	NA	NA	NA	NA	NA	NA	NA	NA	Inferred per bp mutation rate	7.20 x 10-8	4.24 x 10-8	5.89 x 10-8	5.3 x 10-8	Cells screened on copper =	Cells plated per plate * number of copper plates with colony counts
1mM	sulfite	NA	NA	NA	NA	NA	NA	NA	NA	NA	NA	NA	NA	NA	NA	NA	NA	Inferred mutations per genome	0.86	0.51	0.71	0.64	Cells screened on sulfite =	Cells plated per plate * number of sulfite plates with colony counts
1.5mM	sulfite	1298	1313	NA	NA	225	NA	90	NA	NA	NA	NA	NA	NA	NA	NA	NA	Cells screened on copper	1.89 x 107	2.66 x 107	4.13 x 107	3.57 x 107	Saturation of copper screen =	Cells screened on copper * Inferred mutations per genome
2mM	sulfite	466	131	275	1191	4	11	12	7	NA	NA	NA	NA	NA	NA	NA	3689	Cells screened on sulfite	1.62 x 107	1.90 x 107	2.95 x 107	2.55 x 107	Saturation of sulfite screen =	Cells screened on sulfite * Inferred mutations per genome
3mM	sulfite	26	10	151	60	0	90	1	0	1312	2250	16	NA	2064	884	3518	1921	Saturation of copper screen (mutations per bp in the genome assayed)	1.36	1.13	2.43	1.89
4mM	sulfite	0	0	65	1	0	0	0	0	29	6	0	395	15	11	728	145	Saturation of sulfite screen (mutations per bp in the genome assayed)	0.97	0.81	1.74	1.35
5mM	sulfite	9	0	5	0	0	0	0	0	0	0	0	4	0	0	51	0
6mM	sulfite	0	0	5	0	0	0	0	0	0	18	0	0	0	0	223	0
0mM	copper	NA	NA	NA	NA	NA	NA	NA	NA	NA	NA	NA	NA	NA	NA	NA	NA
0.05mM	copper	NA	NA	NA	NA	NA	NA	NA	NA	833	NA	NA	816	1183	1019	936	763
0.1mM	copper	133	227	106	302	29	85	75	160	28	222	70	192	44	66	9	82
0.15mM	copper	4	92	34	173	8	65	9	129	1	50	15	37	7	11	3	8
0.2mM	copper	5	75	8	109	3	53	0	87	0	8	3	8	1	3	1	5
0.3mM	copper	2	41	1	64	0	15	0	55	0	3	0	1	0	0	0	0
0.4mM	copper	0	20	1	45	0	1	0	20	0	0	0	0	0	0	0	1
0.5mM	copper	0	11	0	18	0	1	0	0	0	0	0	0	0	0	0	0
0.6mM	copper	0	4	0	5	0	0	0	0	0	0	0	0	0	0	0	0
NA	YPD	107	27	91	38	143	59	90	51	793	470	593	254	556	462	274	469
cells plated per plate		10700000	2700000	9100000	3800000	14300000	5900000	9000000	5100000	7930000	4700000	5930000	2540000	5560000	4620000	2740000	4690000

## Sheet: Table S5
Table S5. Genotyping results and associated filters
SNPs and Indels					Structural variants
Filter	YJF3731	YJF3732	YJF3734	YJF3815	Filter	YJF3731	YJF3732	YJF3734	YJF3815
Number of mutants sequenced	35	36	38	41	Total variants at outset	13431	15347	10570	12456
Total variants at outset	91840	91840	33723	33723
					Low quality	4862	5270	4260	5390
Uninformative sites (4 different calls)	2213	3071	692	653	Imprecise	5658	6137	4682	4977
Lack two different homozygous calls	87659	87345	32586	32642	Uninformative sites (4 different calls)	5	3	0	0
Ancestor heterozygous	232	0	23	33	Singleton filter	2828	3877	1616	2069
Ancestor only outlier	370	339	60	51	Heterozygous filter excluding duplications	72	25	5	12
Missing data filter	721	681	134	116	Ancestor heterozygous	3	28	5	8
Indel uninformative	197	71	42	61	Missing data filter	3	2	0	0
Indel GQ<10	238	111	53	69
					Manual inspection	0	1	1	0
Total SNPs retained	313	216	154	123
Total indels retained	94	77	21	36	Total variants retained	0	4*	1	0
					*Note that two variants were unique to the same strain (YJF4528) and this is reflected in Table S3
Disruptive variants	154	111	80	69
Non-disruptive variants	253	182	95	90
Total variants retained	407	293	175	159

## Sheet: Table S6
Table S6. Genes with multiple disruptive changes found in this study
Gene (systematic)	Gene (common)	Species	Stress	Hits	p-value uncorrected	p-value (Bonferroni corrected)	Notes
YGL008C	PMA1	S. cerevisiae	Copper	22	<<10-6	<<0.007	PMA1 - causal
YDR028C	REG1	S. cerevisiae	Copper	11	<<10-6	<<0.007	REG1 - causal
YBL109W	NA	S. cerevisiae	Copper	4	<10-6	<0.007	telomeric dubious ORF, unlikely causal
YIR019C	FLO11	S. cerevisiae	Copper	4	7e-06	0.047	3/4 hits are in strains that are not assigned causal variant, may be causal
YJR151C	DAN4	S. cerevisiae	Copper	4	4e-06	0.027	2/4 hits in strains that are not assigned causal variant, possibly causal
YAR031W	PRM9	S. cerevisiae	Copper	3	3e-06	0.02	PRM9 - 3/3 hits in strains that are not assigned causal variant, possibly causal
YAL069W	NA	S. cerevisiae	Copper	2	4.3e-05	0.29	telomeric dubious ORF, unlikely causal
YER188C-A	NA	S. cerevisiae	Copper	2	4.4e-05	0.29	telomeric uncharacterized ORF, unlikely causal
YIR043C	NA	S. cerevisiae	Copper	2	0.000571	1	telomeric blocked reading frame, unlikely causal
YKR102W	FLO10	S. cerevisiae	Copper	2	0.005284	1	Both mutations are frameshifts in strains unassigned likely causal variant, possibly causal
YJR160C	MPH3	S. cerevisiae	Copper	2	0.001471	1	Both mutations are in strains already assigned a likely causal variant, unlikely causal
YLR096W	KIN2	S. cerevisiae	Copper	2	0.004935	1	1/2 hits in strains not assigned a causal variant, unlikely causal
YAL063C	FLO9	S. cerevisiae	Copper	2	3.8e-05	0.25	1/2 hits in strains not assigned a causal variant
YOR014W	RTS1	S. cerevisiae	Sulfite	5	<10-6	<0.007	RTS1 - causal
YHR082C	KSP1	S. cerevisiae	Sulfite	3	0.000118	0.78	KSP1 - Gene level parallelism between species, likely causal
YGL008C	PMA1	S. paradoxus	Copper	20	<<10-6	<<0.006	PMA1 - causal
YER076C	NA	S. paradoxus	Copper	5	<10-6	<0.006	Uncharacterized protein 1/5 mutations are in strains with a likely causal variant
YIL169C	CSS1	S. paradoxus	Copper	3	1.1e-05	0.066	1/3 are in strains that do not have a likely causal variant
YPL283C	YRF1-7	S. paradoxus	Copper	3	<10-6	<0.006	all mutations in strains already assigned causal variant
YOL105C	WSC3	S. paradoxus	Copper	2	0.000441	1	all mutations in strains already assigned causal variant
YDL037C	BSC1	S. paradoxus	Copper	2	0.000481	1	one mutation in a strain not assigned a causal variant also two mutations in spar sulfite muts
YOR014W	RTS1	S. paradoxus	Sulfite	4	<10-6	<0.006	RTS1 - causal
YHR082C	KSP1	S. paradoxus	Sulfite	3	3.7e-05	0.22	KSP1 - Gene level parallelism between species, likely causal
YDL037C	BSC1	S. paradoxus	Sulfite	2	0.000481	1	Neither mutant is assigned a likely causal variant, possibly causal also two mutations in the S. paradoxus copper mutants

## Sheet: Table S7
Table S7. Statistical comparisons of incidence, effect size, and costs for the major mutant classes found in S. cerevisiae and S. paradoxus
Stressor	Mutant type	Incidence p-value	Effect size p-value	Costs p-value
Copper	PMA1	0.76	0.85	0.0098 (greater costs in S. paradoxus)
	REG1	0.0013 (greater incidence in S. cerevisiae)	NA	NA
	CHRVIII aneuploidy	0.0097 (greater incidence in S. paradoxus)	0.31	0.31
	CHRIII aneuploidy	0.00043 (greater incidence in S. paradoxus)	NA	NA
	unknown causal variant	0.082	0.88	0.32
Sulfite	RTS1	0.46	0.014 (greater effect in S. paradoxus)	0.77
	KSP1	0.21	0.083	0.083
	unknown causal variant	0.27	0.63	0.63

## Sheet: Table S8
Table S8. Summary of low pH phenotyping of 39 PMA1 mutants identified in this study
	Parent Strain	Strain	PMA1 genotype	ΔAUC replicated phenotyping	Low pH sensitive (Y/N)
S. cerevisiae	YJF3731	YJF4404	Leu513Ser	0.117727	Y
		YJF4408	Ala506Val	0.164843	Y
		YJF4412	Pro747Leu	0.0673179	N
		YJF4415	Pro612Ser	0.158318	Y
		YJF4416	Pro612Ser	0.162984	Y
		YJF4418	Asp534Asn	0.0820935	Y
		YJF4419	Met876fs	0.0120275	N
		YJF4423	Ile736Phe	-0.00152732	N
		YJF4424	Pro612Ser	0.159357	Y
		YJF4425	Ile564Phe	-0.0053961	N
	YJF3732	YJF4435	Asp420His	0.306867	Y
		YJF4438	Ser368Phe	0.0388868	Y
		YJF4440	Asp226His	0.156093	Y
		YJF4441	Ser368Phe	0.00471206	N
		YJF4443	Pro393Leu	0.140947	Y
		YJF4446	Many mutations called, unclear	0.000522247	N
		YJF4447	Met631Leu	0.274329	Y
		YJF4450	Ser368Phe	0.129036	Y
		YJF4453	Ser545fs	0.002274	Y
		YJF4458	Pro477Leu	0.205382	Y
S. paradoxus	YJF3734	YJF4461	Pro613Ser	0.119011	N
		YJF4463	Glu568Lys	0.173761	Y
		YJF4468	Trp818Ser	-0.000188764	N
		YJF4471	Ala507Val	0.138549	Y
		YJF4473	Leu514Ser	0.0936699	N
		YJF4477	Ile367Phe	0.0560149	Y
		YJF4484	Gly515Asp Gly515Ser both called, unclear	0.103094	Y
		YJF4488	Arg512Cys	0.177805	Y
	YJF3815	YJF4489	Ser369Phe	0.00118474	N
		YJF4493	Thr345Ile	0.368423	Y
		YJF4495	Ser369Phe	0.00110763	N
		YJF4496	Leu514Ser	0.163131	Y
		YJF4499	Gly285Asp	0.264496	Y
		YJF4503	Pro816Leu	0.0142945	Y
		YJF4505	Leu514Ser	0.0583909	N
		YJF4507	Asp535Asn	0.139604	Y
		YJF4508	Ser235Phe	0.234569	Y
		YJF4509	Pro816Leu	0.100961	Y
		YJF4514	Ser250Tyr	0.230562	Y

## Sheet: Table S9
Table S9. Summary of assays of dominance among 5 cases of site level parallel changes in PMA1 observed between species
PMA1 mutation (S. cerevisiae index)	Species	Haploid CM phenotype	Diploid CM phenotype	Haploid Copper phenotype	Diploid Copper phenotype	Haploid Low pH phenotype	Diploid Low pH phenotype
Ser368Phe	S. cerevisiae	Cost	Recessive	Resistance increased	Intermediate	Ancestral	Underdominant
	S. paradoxus	Ancestral	Ancestral	Resistance increased	Intermediate	Ancestral	Ancestral
Ala506Val	S. cerevisiae	Cost	Recessive	Resistance increased	Intermediate	Sensitive	Intermediate
	S. paradoxus	Cost	Recessive	Resistance increased	Intermediate	Sensitive	Intermediate
Leu513Ser	S. cerevisiae	Cost	Recessive	Resistance increased	Intermediate	Sensitive	Intermediate
	S. paradoxus	Cost	Recessive	Resistance increased	Intermediate	Ancestral	Underdominant
Asp534sn	S. cerevisiae	Cost	Recessive	Resistance increased	Intermediate	Sensitive	Intermediate
	S. paradoxus	Ancestral	Ancestral	Resistance increased	Intermediate	Sensitive	Intermediate
Pro612Ser	S. cerevisiae	Cost	Recessive	Resistance increased	Intermediate	Sensitive	Intermediate
	S. paradoxus	Cost	Recessive	Resistance increased	Intermediate	Sensitive1	Intermediate
1This strain was scored as not sensitive in the original acid sensitivity assay

## Sheet: Table S10
Table S10. Summary of PMA1 amino acid changes observed in this study compared to known consequences of PMA1 mutations in prior studies
Species	Wild Type Amino Acid	Position (S. cerevisiae index)	Mutant Amino Acid	Associated phenotypes with position (Y/N)	Associated phenotypes with this change (Y/N)	Phenotypes (Amino acids)
S. cerevisiae	Asp	226	His	Y	N	Recessive Lethal (A)
S. paradoxus	Ser	234	Phe	Y	N	Recessive Lethal (A/N)
S. paradoxus	Ser	249	Tyr	N	N	NA
S. paradoxus	Gly	284	Asp	N	N	NA
S. paradoxus	Thr	344	Ile	N	N	NA
S. paradoxus	Ile	366	Phe	Y	N	Vanadate resistance (A), Lower Km (A)
S. cerevisiae	Ser	368	Phe	Y	Y	Vanadate resistance (F), Reduced ATPase activity (F), Reduced pH sensitivity (F), Reduced ATPase activity with no effect on pH sensitivity (A)
S. paradoxus	Ser	368	Phe	Y	Y	Vanadate resistance (F), Reduced ATPase activity (F), Reduced pH sensitivity (F), Reduced ATPase activity with no effect on pH sensitivity (A)
S. cerevisiae	Pro	393	Leu	N	N	NA
S. cerevisiae	Asp	420	His	N	N	NA
S. cerevisiae	Pro	477	Leu	N	N	NA
S. cerevisiae	Ala	506	Val	N	N	NA
S. paradoxus	Ala	506	Val	N	N	NA
S. paradoxus	Arg	511	Cys	N	N	NA
S. cerevisiae	Leu	513	Ser	N	N	NA
S. paradoxus	Leu	513	Ser	N	N	NA
S. paradoxus	Gly	514	Asp/Ser	N	N	NA
S. cerevisiae	Asp	534	Asn	N	N	NA
S. paradoxus	Asp	534	Asn	N	N	NA
S. cerevisiae	Ser	545	fs	N	N	NA
S. cerevisiae	Ile	564	Phe	N	N	NA
S. paradoxus	Glu	567	Lys	N	N	NA
S. cerevisiae	Pro	612	Ser	N	N	NA
S. paradoxus	Pro	612	Ser	N	N	NA
S. cerevisiae	Met	631	Leu	N	N	NA
S. cerevisiae	Ile	736	Phe	Y	N	Vanadate resistance (A), increased Km (A), Reduced pH sensitivity (A)
S. cerevisiae	Pro	747	Leu	N	N	NA
S. cerevisiae	Ile	794	Val	Y	N	Temperature sensitivity (A)
S. cerevisiae	Ile	809	Val	N	N	NA
S. paradoxus	Pro	815	Leu	N	N	NA
S. paradoxus	Trp	817	Ser	N	N	NA
S. cerevisiae	Met	876	fs	N	N	NA
Reference: Young, Margaret, Sabine Heit, and Maike Bublitz. "Structure, function and biogenesis of the fungal proton pump Pma1." Biochimica et Biophysica Acta (BBA)-Molecular Cell Research (2023): 119600.

[truncated: 1 more sheets: Table S11]
